# Supplementary material for: Building a DNA barcode reference collection of Hymenoptera in New Zealand
Source: Biodivers Data J. 2024 Sep 26;12:e131701. doi: 10.3897/BDJ.12.e131701 (PMC11450381; doi:10.3897/BDJ.12.e131701)
Supplement: Supplementary material 1 [file bdj-12-e131701-s001.xlsx]

## Sheet: Lab Sheet
Project:	Search: Sample IDs; Include public records (3145 records returned) (3145 records selected)
Created:	2024-05-14
Project Code	Process ID	Sample ID	Field ID	BIN	Catalog Num	COI-5P Seq. Length	COI-5P Trace Count	COI-5P Accession	16S Seq. Length	16S Trace Count	16S Accession	28S Seq. Length	28S Trace Count	28S Accession	18S Seq. Length	18S Trace Count	18S Accession	EF1-alpha Seq. Length	EF1-alpha Trace Count	EF1-alpha Accession	Image Count	Barcode Compliant	Contamination	Stop Codon	Flagged Record	Collection Date	Identification	Life Stage	Extra Info	Voucher Type	Institution	Notes
NZHYP	NZHYM003-10	06PapakuraAK	06PapakuraAK	BOLD:AAG9283	06PapakuraAK	638[0n]			0[n]			0[n]			0[n]			0				No					Technomyrmex jocosus	A		Vouchered:Registered Collection	Landcare Research, New Zealand Arthropod Collection
NZIND	NZIND675-22	ARA.P1.T6.1P	ARA.P1.T6.1P	BOLD:AEG4326	ARA.P1.T6.1P	658[0n]	2		0[n]			0[n]			0[n]			0			1	Yes				10-Jan-2022	Aleiodes	Adult			Landcare Research, New Zealand Arthropod Collection
UCICH	UCICH004-14	CL-1110	CL-1110	BOLD:ACM0475	CL-1110	532[0n]	1		0[n]			0[n]			0[n]			0				No				10-Dec-2009	Mesochorus	Adult	Reared from Holocola zopherana		Landcare Research, New Zealand Arthropod Collection
UCICH	UCICH012-14	CL-1604A	CL-1604A	BOLD:ACL9785	CL-1604A	531[0n]	1		0[n]			0[n]			0[n]			0				No				17-Dec-2009	Diadegma	Adult			Landcare Research, New Zealand Arthropod Collection	Reared from lepidopteran host on Coriaria arborea
UCICH	UCICH018-14	CL-1944	CL-1944	BOLD:ACQ1332	CL-1944	532[0n]	1		0[n]			0[n]			0[n]			0				No				18-Dec-2009	Campoplex	Adult			Landcare Research, New Zealand Arthropod Collection	Reared from Holocola parthenia on Leucopogon fasciculatus
UCICH	UCICH020-14	CL-2228	CL-2228	BOLD:ACL9992	CL-2228	532[0n]	1		0[n]			0[n]			0[n]			0				No				07-Jan-2010	Isdromas	Adult	Reared from Poecilasthena sp.		Landcare Research, New Zealand Arthropod Collection
UCICH	UCICH029-14	CL-2871	CL-2871	BOLD:ABA0127	CL-2871	532[0n]	1		0[n]			0[n]			0[n]			0				No				11-Jan-2010	Euceros coxalis	Adult			Landcare Research, New Zealand Arthropod Collection	Reared from Feredayia graminosa on Melicytus ramiflorus
UCICH	UCICH043-14	CL-3377	CL-3377	BOLD:ACM0713	CL-3377	532[0n]			0[n]			0[n]			0[n]			0				No				13-Jan-2010	Diadegma	Adult	Reared from lepidopteran host on Cyathea dealbata		Landcare Research, New Zealand Arthropod Collection
UCICH	UCICH045-14	CL-3398	CL-3398	BOLD:ACM0713	CL-3398	532[0n]			0[n]			0[n]			0[n]			0				No				13-Jan-2010	Diadegma	Adult			Landcare Research, New Zealand Arthropod Collection	Reared from Planotortix notophaea on Cyathea dealbata
UCICH	UCICH051-14	CL-3584	CL-3584	BOLD:ACQ1333	CL-3584	528[0n]			0[n]			0[n]			0[n]			0				No				14-Jan-2010	Campoplex	Adult	Reared from Tortricidae on Erica lusitanica		Landcare Research, New Zealand Arthropod Collection
UCICH	UCICH053-14	CL-3603	CL-3603	BOLD:AEH0948	CL-3603	532[0n]	1		0[n]			0[n]			0[n]			0				No				14-Jan-2010	Mesochorus	Adult			Landcare Research, New Zealand Arthropod Collection	Reared from Pseudocoremia leucelaea on Pinus radiata
UCICH	UCICH057-14	CL-3772	CL-3772	BOLD:ABA0127	CL-3772	532[0n]	1		0[n]			0[n]			0[n]			0				No				15-Jan-2010	Euceros coxalis	Adult	Reared from Ctenopseustis sp. on Cyathea dealbata		Landcare Research, New Zealand Arthropod Collection
UCICH	UCICH068-14	CL-4272	CL-4272	BOLD:ACM0670	CL-4272	532[0n]			0[n]			0[n]			0[n]			0				No				19-Jan-2010	Diadegma	Adult	Reared from Pseudocoremia sp. on Ulex europaeus		Landcare Research, New Zealand Arthropod Collection
UCICH	UCICH069-14	CL-428	CL-428	BOLD:ACM0143	CL-428	532[0n]	1		0[n]			0[n]			0[n]			0				No				06-Dec-2009	Sciron	Adult			Landcare Research, New Zealand Arthropod Collection
UCICH	UCICH073-14	CL-4547	CL-4547	BOLD:ACL9875	CL-4547	532[0n]			0[n]			0[n]			0[n]			0				No				22-Jan-2010	Campoplex	Adult	NZAC Campoplex sp3		Landcare Research, New Zealand Arthropod Collection	Reared from Epichorista emphanes on Nothofagus sp.
UCICH	UCICH075-14	CL-46	CL-46	BOLD:ACL9875	CL-46	532[0n]	1		0[n]			0[n]			0[n]			0				No				02-Dec-2009	Campoplex	Adult	Campoplex sp2		Landcare Research, New Zealand Arthropod Collection	Reared from Holocola zopherana
UCICH	UCICH082-14	CL-5335	CL-5335		CL-5335	431[0n]			0[n]			0[n]			0[n]			0				No				02-Feb-2010	Diadegma	Adult			Landcare Research, New Zealand Arthropod Collection	Reared from Ctenopseustis herana on Kunzea ericoides
UCICH	UCICH085-14	CL-5427	CL-5427	BOLD:ACB7004	CL-5427	532[0n]			0[n]			0[n]			0[n]			0				No				03-Feb-2010	Campoletis	Adult			Landcare Research, New Zealand Arthropod Collection	Reared from Ischalis variabilis on Pteridium aquilinum var. esculentum
UCICH	UCICH092-14	CL-5677	CL-5677	BOLD:ACM0713	CL-5677	532[0n]			0[n]			0[n]			0[n]			0				No				05-Feb-2010	Diadegma	Adult	Reared from lepidopteran host on Cyathea dealbata		Landcare Research, New Zealand Arthropod Collection
UCICH	UCICH100-14	CL-6091	CL-6091	BOLD:ACM0713	CL-6091	532[0n]	1		0[n]			0[n]			0[n]			0				No				07-Feb-2010	Diadegma	Adult	Reared from lepidopteran host on Cyathea dealbata		Landcare Research, New Zealand Arthropod Collection
UCICH	UCICH102-14	CL-6137	CL-6137	BOLD:ACM0713	CL-6137	532[0n]			0[n]			0[n]			0[n]			0				No				08-Feb-2010	Diadegma	Adult	Reared from lepidopteran host on Cyathea dealbata		Landcare Research, New Zealand Arthropod Collection
UCICH	UCICH108-14	CL-6478	CL-6478	BOLD:ACQ1335	CL-6478	532[0n]			0[n]			0[n]			0[n]			0				No				10-Feb-2010	Campoplex	Adult	Reared from lepidopteran host on Cyathea dealbata		Landcare Research, New Zealand Arthropod Collection
UCICH	UCICH111-14	CL-6919	CL-6919	BOLD:ACL9786	CL-6919	532[0n]	1		0[n]			0[n]			0[n]			0				No				13-Feb-2010	Campoplex	Adult	Reared from Psychidae on Blechnum discolor		Landcare Research, New Zealand Arthropod Collection
UCICH	UCICH114-14	CL-6987	CL-6987	BOLD:ACL9938	CL-6987	532[0n]	1		0[n]			0[n]			0[n]			0				No				12-Feb-2010	Casinaria	Adult			Landcare Research, New Zealand Arthropod Collection	Reared from Pseudocoremia amaculata on Leptospermum scoparium
UCICH	UCICH136-14	CL-854	CL-854	BOLD:ACL9875	CL-854	532[0n]			0[n]			0[n]			0[n]			0				No				08-Dec-2009	Campoplex	Adult	NZAC Campoplex sp3		Landcare Research, New Zealand Arthropod Collection	Reared from Ctenopseustis obliquana on Coriaria arborea
UCICH	UCICH138-14	CL-911	CL-911	BOLD:ACQ7132	CL-911	532[0n]	1		0[n]			0[n]			0[n]			0				No				09-Dec-2009	Diadegma	Adult			Landcare Research, New Zealand Arthropod Collection	Reared from Epichorista emphanes on Nothofagus solandri var. solandri
UCICH	UCICH149-14	L-2788	L-2788	BOLD:ACM0584	L-2788	533[0n]	1		0[n]			0[n]			0[n]			0				No				25-Oct-2010	Mesochorus	Adult			Landcare Research, New Zealand Arthropod Collection	Reared from Planotortrix notophaea on Kunzea ericoides
UCICH	UCICH150-14	L-2946	L-2946	BOLD:ACM0219	L-2946	532[0n]	1		0[n]			0[n]			0[n]			0				No				26-Oct-2010	Diadegma	Adult	Reared from lepidopteran host on Kunzea ericoides		Landcare Research, New Zealand Arthropod Collection
UCICH	UCICH152-14	L-3066	L-3066	BOLD:ACL9832	L-3066	530[0n]	1		0[n]			0[n]			0[n]			0				No				27-Oct-2010	Ophion	Adult	Reared from Declana floccosa on Myrsine australis		Landcare Research, New Zealand Arthropod Collection
UCICH	UCICH153-14	L-3112	L-3112	BOLD:ACB7004	L-3112	532[0n]	1		0[n]			0[n]			0[n]			0				No				28-Oct-2010	Campoletis	Adult			Landcare Research, New Zealand Arthropod Collection	Reared from Ischalis variabilis on Cyathea dealbata
UCICH	UCICH154-14	L-314	L-314	BOLD:ACL9808	L-314	531[0n]	1		0[n]			0[n]			0[n]			0				No				13-Oct-2010	Diadegma	Adult			Landcare Research, New Zealand Arthropod Collection	Reared from Caloptilia selenitus on Nothofagus menziesii
UCICH	UCICH156-14	L-317	L-317	BOLD:ACL9808	L-317	532[0n]	1		0[n]			0[n]			0[n]			0				No				13-Oct-2010	Diadegma	Adult			Landcare Research, New Zealand Arthropod Collection	Reared from Caloptilia selenitus on Nothofagus menziesii
UCICH	UCICH157-14	L-3262	L-3262	BOLD:ACM0743	L-3262	532[0n]	1		0[n]			0[n]			0[n]			0				No				16-Nov-2010	Phytodietus	Adult	Reared from Apoctena sp. on Coprosma lucida		Landcare Research, New Zealand Arthropod Collection
UCICH	UCICH158-14	L-3267	L-3267	BOLD:ACM0668	L-3267	516[0n]	1		0[n]			0[n]			0[n]			0				No				16-Nov-2010	Diadegma	Adult			Landcare Research, New Zealand Arthropod Collection	Reared from Epichorista emphanes on Nothofagus menziesii
UCICH	UCICH161-14	L-3305	L-3305	BOLD:AEH0948	L-3305	532[0n]	1		0[n]			0[n]			0[n]			0				No				16-Nov-2010	Mesochorus	Adult	Reared from Declana floccosa on Ulex europaeus		Landcare Research, New Zealand Arthropod Collection
UCICH	UCICH162-14	L-3379	L-3379	BOLD:ACM0219	L-3379	532[0n]	1		0[n]			0[n]			0[n]			0				No				17-Nov-2010	Diadegma	Adult			Landcare Research, New Zealand Arthropod Collection	Reared from Gellonia sp. on Coprosma propinqua
UCICH	UCICH164-14	L-3434	L-3434	BOLD:ACB7349	L-3434	532[0n]	1		0[n]			0[n]			0[n]			0				No				17-Nov-2010	Casinaria	Adult	Reared from Declana floccosa on Nothofagus fusca		Landcare Research, New Zealand Arthropod Collection
UCICH	UCICH167-14	L-3544	L-3544	BOLD:ACL9875	L-3544	532[0n]	1		0[n]			0[n]			0[n]			0				No				18-Nov-2010	Campoplex	Adult	NZAC Campoplex sp3		Landcare Research, New Zealand Arthropod Collection	Reared from Ctenopseustis sp. on Rubus fruticosus
UCICH	UCICH168-14	L-3553	L-3553	BOLD:ACL9875	L-3553	532[0n]	1		0[n]			0[n]			0[n]			0				No				18-Nov-2010	Campoplex	Adult	NZAC Campoplex sp3		Landcare Research, New Zealand Arthropod Collection	Reared from Apoctena sp. on Rubus fruticosus
UCICH	UCICH169-14	L-3555	L-3555	BOLD:ACL9875	L-3555	532[0n]	1		0[n]			0[n]			0[n]			0				No				18-Nov-2010	Campoplex	Adult	NZAC Campoplex sp3		Landcare Research, New Zealand Arthropod Collection	Reared from Apoctena sp. on Rubus fruticosus
UCICH	UCICH170-14	L-3559	L-3559	BOLD:ACL9875	L-3559	532[0n]	1		0[n]			0[n]			0[n]			0				No				18-Nov-2010	Campoplex	Adult	NZAC Campoplex sp3		Landcare Research, New Zealand Arthropod Collection	Reared from Apoctena sp. on Rubus fruticosus
UCICH	UCICH172-14	L-3728	L-3728	BOLD:ACM0324	L-3728	532[0n]	1		0[n]			0[n]			0[n]			0				No				20-Nov-2010	Campoletis	Adult	Reared from Graphania ustistriga on Ulex europaeus		Landcare Research, New Zealand Arthropod Collection
UCICH	UCICH173-14	L-3749	L-3749	BOLD:ACB5256	L-3749	531[0n]	1		0[n]			0[n]			0[n]			0				No				20-Nov-2010	Carria	Adult			Landcare Research, New Zealand Arthropod Collection	Reared from Epichorista emphanes on Nothofagus truncata
UCICH	UCICH174-14	L-3764	L-3764	BOLD:ACB5256	L-3764	531[0n]	1		0[n]			0[n]			0[n]			0				No				20-Nov-2010	Carria	Adult			Landcare Research, New Zealand Arthropod Collection	Reared from Epichorista emphanes on Nothofagus truncata
UCICH	UCICH178-14	L-4316	L-4316	BOLD:ACL9921	L-4316	532[0n]	1		0[n]			0[n]			0[n]			0				No				24-Nov-2010	Diadegma	Adult	Reared from Tatosoma lestevata on Coriaria arborea		Landcare Research, New Zealand Arthropod Collection
UCICH	UCICH180-14	L-4498	L-4498	BOLD:ACQ1334	L-4498	528[0n]	1		0[n]			0[n]			0[n]			0				No				26-Nov-2010	Campoplex	Adult			Landcare Research, New Zealand Arthropod Collection	Reared from Heterocrossa sp. indet A on Leptospermum scoparium
UCICH	UCICH181-14	L-4533	L-4533	BOLD:ACL9873	L-4533	532[0n]	1		0[n]			0[n]			0[n]			0				No				26-Nov-2010	Diadegma	Adult			Landcare Research, New Zealand Arthropod Collection	Reared from Austrocidaria gobiata on Coprosma propinqua
UCICH	UCICH183-14	L-4575	L-4575	BOLD:ACL9873	L-4575	532[0n]	1		0[n]			0[n]			0[n]			0				No				26-Nov-2010	Diadegma	Adult			Landcare Research, New Zealand Arthropod Collection	Reared from Austrocidaria gobiata on Coprosma robustaxCoprosma propinqua
UCICH	UCICH185-14	L-4726	L-4726	BOLD:ABY0953	L-4726	532[0n]	1		0[n]			0[n]			0[n]			0				No				28-Nov-2010	Campoplex	Adult			Landcare Research, New Zealand Arthropod Collection	Reared from Ctenopseustis sp. on Aristotelia serrata
UCICH	UCICH187-14	L-4856	L-4856	BOLD:ACM0143	L-4856	532[0n]	1		0[n]			0[n]			0[n]			0				No				29-Nov-2010	Sciron	Adult			Landcare Research, New Zealand Arthropod Collection	Reared from Heterocrossa sp. indet A on Kunzea ericoides
UCICH	UCICH188-14	L-4975	L-4975	BOLD:ACL9875	L-4975	532[0n]	1		0[n]			0[n]			0[n]			0				No				29-Nov-2010	Campoplex	Adult	Campoplex sp2		Landcare Research, New Zealand Arthropod Collection	Reared from Heterocrossa sp. indet A on Leucopogon fasciculatus
UCICH	UCICH189-14	L-5181	L-5181	BOLD:ACL9875	L-5181	532[0n]	1		0[n]			0[n]			0[n]			0				No				30-Nov-2010	Campoplex	Adult	NZAC Campoplex sp3		Landcare Research, New Zealand Arthropod Collection	Reared from Heterocrossa sp. indet A on Kunzea ericoides
UCICH	UCICH193-14	L-5421	L-5421	BOLD:ACQ1333	L-5421	528[0n]	1		0[n]			0[n]			0[n]			0				No				04-Jan-2011	Campoplex	Adult	Reared from lepidopteran host on Nothofagus fusca		Landcare Research, New Zealand Arthropod Collection
UCICH	UCICH230-14	L-6734	L-6734	BOLD:ACM0713	L-6734	532[0n]	1		0[n]			0[n]			0[n]			0				No				14-Jan-2011	Diadegma	Adult	Reared from Ctenopseustis sp. on Cyathea dealbata		Landcare Research, New Zealand Arthropod Collection
UCICH	UCICH206-14	L-6789	L-6789	BOLD:AAV3239	L-6789	532[0n]	1		0[n]			0[n]			0[n]			0				No				14-Jan-2011	Isdromas	Adult	Reared from Ctenopseustis sp. on Cyathea dealbata		Landcare Research, New Zealand Arthropod Collection
UCICH	UCICH215-14	L-7293	L-7293	BOLD:ACM0713	L-7293	532[0n]	1		0[n]			0[n]			0[n]			0				No				17-Jan-2011	Diadegma	Adult	Reared from Ctenopseustis sp. on Cyathea dealbata		Landcare Research, New Zealand Arthropod Collection
UCICH	UCICH216-14	L-7628	L-7628	BOLD:ACL9938	L-7628	532[0n]	1		0[n]			0[n]			0[n]			0				No				02-Feb-2011	Casinaria	Adult	Reared from Pseudocoremia sp. on Kunzea ericoides		Landcare Research, New Zealand Arthropod Collection
UCICH	UCICH235-14	L-8594	L-8594	BOLD:ACL9875	L-8594	532[0n]	1		0[n]			0[n]			0[n]			0				No				08-Feb-2011	Campoplex	Adult	NZAC Campoplex sp3		Landcare Research, New Zealand Arthropod Collection	Reared from Planotortrix excessana on Carpodetus serratus
UCICH	UCICH184-14	L-9011	L-9011	BOLD:ACL9725	L-9011	532[0n]	1		0[n]			0[n]			0[n]			0				No				10-Feb-2011	Diadegma	Adult	Reared from Ctenopseustis sp. on Cyathea dealbata		Landcare Research, New Zealand Arthropod Collection
UCICH	UCICH248-14	L-9394	L-9394	BOLD:ACL9875	L-9394	532[0n]	1		0[n]			0[n]			0[n]			0				No				14-Feb-2011	Campoplex	Adult	Reared from lepidopteran host on Kunzea ericoides		Landcare Research, New Zealand Arthropod Collection
UCICH	UCICH252-14	L-9453	L-9453	BOLD:ACM0584	L-9453	516[0n]	1		0[n]			0[n]			0[n]			0				No				14-Feb-2011	Mesochorus	Adult	Reared from Ctenopseustis sp. on Cyathea dealbata		Landcare Research, New Zealand Arthropod Collection
NZMG	NZMG038-11	LUNZ007	LUNZ007	BOLD:AAH1309	LUNZ007	407[0n]	1	JQ848003	0[n]			0[n]			0[n]			0				No				16-Feb-1988	Venanides NZsp5	A			Landcare Research, New Zealand Arthropod Collection
UCICH	UCICH253-14	M-10396	M-10396	BOLD:ACL9875	M-10396	532[0n]	1		0[n]			0[n]			0[n]			0				No				19-Mar-2011	Campoplex	Adult	Reared from Ctenopseustis sp. on Dicksonia sp.		Landcare Research, New Zealand Arthropod Collection
UCICH	UCICH262-14	M-1465	M-1465	BOLD:ACB7349	M-1465	532[0n]	1		0[n]			0[n]			0[n]			0				No				23-Oct-2010	Casinaria	Adult			Landcare Research, New Zealand Arthropod Collection	Reared from Declana floccosa on Weinmannia racemosa
UCICH	UCICH265-14	M-2626	M-2626	BOLD:ACM0462	M-2626	532[0n]	1		0[n]			0[n]			0[n]			0				No				27-Oct-2010	Diadegma	Adult			Landcare Research, New Zealand Arthropod Collection	Reared from Declana floccosa on Leptospermum scoparium
UCICH	UCICH277-14	M-391	M-391	BOLD:ACM0671	M-391	532[0n]	1		0[n]			0[n]			0[n]			0				No				14-Oct-2010	Campoletis	Adult	Reared from lepidopteran host on Cyathea dealbata		Landcare Research, New Zealand Arthropod Collection
UCICH	UCICH278-14	M-4022	M-4022	BOLD:ACL9832	M-4022	530[0n]	1		0[n]			0[n]			0[n]			0				No				19-Nov-2010	Ophion	Adult			Landcare Research, New Zealand Arthropod Collection	Reared from Declana floccosa on Nothofagus solandri
UCICH	UCICH280-14	M-4116	M-4116	BOLD:ACL9875	M-4116	532[0n]	1		0[n]			0[n]			0[n]			0				No				21-Nov-2010	Campoplex	Adult	Reared from Heterocrossa sp. on Kunzea ericoides		Landcare Research, New Zealand Arthropod Collection
UCICH	UCICH283-14	M-4451B	M-4451B	BOLD:ACB7349	M-4451B	532[0n]	1		0[n]			0[n]			0[n]			0				No				23-Nov-2010	Casinaria	Adult			Landcare Research, New Zealand Arthropod Collection	Reared from lepidopteran host on Leptospermum scoparium
UCICH	UCICH287-14	M-4681	M-4681	BOLD:ABA0127	M-4681	532[0n]	1		0[n]			0[n]			0[n]			0				No				24-Nov-2010	Euceros	Adult	Reared from Pseudocoremia sp. on Kunzea ericoides		Landcare Research, New Zealand Arthropod Collection
UCICH	UCICH288-14	M-4716	M-4716	BOLD:ACB7721	M-4716	532[0n]	1		0[n]			0[n]			0[n]			0				No				25-Nov-2010	Campoletis	Adult			Landcare Research, New Zealand Arthropod Collection	Reared from Diarsia intermixta on Asplenium bulbiferum
UCICH	UCICH291-14	M-490	M-490	BOLD:ACM0219	M-490	532[0n]	1		0[n]			0[n]			0[n]			0				No				16-Oct-2010	Diadegma	Adult	Reared from Gellonia sp. on Leycesteria formosa		Landcare Research, New Zealand Arthropod Collection
UCICH	UCICH297-14	M-5891	M-5891	BOLD:ABX8626	M-5891	532[0n]	1		0[n]			0[n]			0[n]			0				No				11-Jan-2011	Casinaria	Adult	Reared from lepidopteran host on Coprosma robusta		Landcare Research, New Zealand Arthropod Collection
UCICH	UCICH299-14	M-6072	M-6072	BOLD:ACM0669	M-6072	532[0n]	1		0[n]			0[n]			0[n]			0				No					Diadegma	Adult			Landcare Research, New Zealand Arthropod Collection
UCICH	UCICH298-14	M-6072A	M-6072	BOLD:ACM0182	M-6072	532[0n]	1		0[n]			0[n]			0[n]			0				No					Diadegma	Adult			Landcare Research, New Zealand Arthropod Collection
UCICH	UCICH317-14	M-7059	M-7059	BOLD:ACL9875	M-7059	532[0n]			0[n]			0[n]			0[n]			0				No				25-Jan-2011	Campoplex	Adult	Reared from Ctenopseustis sp. on Cyathea dealbata		Landcare Research, New Zealand Arthropod Collection
UCICH	UCICH336-14	M-8466	M-8466	BOLD:ACQ1335	M-8466	532[0n]			0[n]			0[n]			0[n]			0				No				09-Feb-2011	Campoplex	Adult	Reared from lepidopteran host on Cyathea dealbata		Landcare Research, New Zealand Arthropod Collection
UCICH	UCICH337-14	M-8478	M-8478	BOLD:ACQ1335	M-8478	532[0n]			0[n]			0[n]			0[n]			0				No				09-Feb-2011	Campoplex	Adult	Reared from Ctenopseustis sp. on Cyathea dealbata		Landcare Research, New Zealand Arthropod Collection
UCICH	UCICH338-14	M-8488	M-8488	BOLD:ACL9875	M-8488	532[0n]	1		0[n]			0[n]			0[n]			0				No				09-Feb-2011	Campoplex	Adult	Reared from Ctenopseustis sp. on Cyathea dealbata		Landcare Research, New Zealand Arthropod Collection
UCICH	UCICH361-14	M-9965	M-9965	BOLD:ACB7004	M-9965	532[0n]	1		0[n]			0[n]			0[n]			0				No				15-Mar-2011	Campoletis	Adult	Reared from lepidopteran host on Cyathea smithii		Landcare Research, New Zealand Arthropod Collection
NZHYP	NZHYM001-10	MangereB	MangereB	BOLD:AAG3977	MangereB	638[0n]			0[n]			0[n]			0[n]			0				No				16-Nov-2005	Iridomyrmex suchieri	A		Vouchered:Registered Collection	Landcare Research, New Zealand Arthropod Collection
NZIND	NZIND170-22	NZAC_DNA_052	NZAC_DNA_052	BOLD:AEP1468	NZAC_DNA_052	658[1n]			0[n]			0[n]			0[n]			0				No					Campopleginae				Landcare Research, New Zealand Arthropod Collection	Specimen destroyed possibly Dusona destructor based on similar DNA
NZIND	NZIND171-22	NZAC_DNA_053	NZAC_DNA_053	BOLD:AEP1468	NZAC_DNA_053	658[0n]			0[n]			0[n]			0[n]			0				No					Campopleginae				Landcare Research, New Zealand Arthropod Collection	Specimen destroyed
NZIND	NZIND172-22	NZAC_DNA_054	NZAC_DNA_054	BOLD:AEO6578	NZAC_DNA_054	652[2n]			0[n]			0[n]			0[n]			0				No					Sphictostethus nitidus				Landcare Research, New Zealand Arthropod Collection	Specimen destroyed
NZIND	NZIND173-22	NZAC_DNA_055	NZAC_DNA_055	BOLD:AEO7230	NZAC_DNA_055	652[2n]			0[n]			0[n]			0[n]			0				No					Priocnemis conformis				Landcare Research, New Zealand Arthropod Collection	Specimen destroyed
NZIND	NZIND174-22	NZAC_DNA_056	NZAC_DNA_056	BOLD:AAV3270	NZAC_DNA_056	658[0n]			0[n]			0[n]			0[n]			0				No					Rhopalum				Landcare Research, New Zealand Arthropod Collection	Specimen destroyed
NZIND	NZIND175-22	NZAC_DNA_057	NZAC_DNA_057	BOLD:AEP0053	NZAC_DNA_057	658[0n]			0[n]			0[n]			0[n]			0				No					Leioproctus				Landcare Research, New Zealand Arthropod Collection	Specimen destroyed
NZIND	NZIND176-22	NZAC_DNA_058	NZAC_DNA_058	BOLD:AAU6805	NZAC_DNA_058	658[0n]			0[n]			0[n]			0[n]			0				No					Rhopalum aucklandi				Landcare Research, New Zealand Arthropod Collection	Specimen destroyed
NZIND	NZIND177-22	NZAC_DNA_060	NZAC_DNA_060	BOLD:AEO7231	NZAC_DNA_060	652[0n]			0[n]			0[n]			0[n]			0				No					Priocnemis monachus				Landcare Research, New Zealand Arthropod Collection	Specimen destroyed
NZIND	NZIND178-22	NZAC_DNA_062	NZAC_DNA_062	BOLD:ADO1083	NZAC_DNA_062	641[3n]			0[n]			0[n]			0[n]			0				No					Rhopalum aucklandi				Landcare Research, New Zealand Arthropod Collection	Specimen destroyed
NZIND	NZIND179-22	NZAC_DNA_063	NZAC_DNA_063	BOLD:AAU1739	NZAC_DNA_063	649[0n]			0[n]			0[n]			0[n]			0				No					Pseudofoenus				Landcare Research, New Zealand Arthropod Collection	Specimen destroyed
NZIND	NZIND180-22	NZAC_DNA_064	NZAC_DNA_064	BOLD:ABY1269	NZAC_DNA_064	659[1n]			0[n]			0[n]			0[n]			0				No					Gasteruption				Landcare Research, New Zealand Arthropod Collection	Specimen destroyed
NZIND	NZIND181-22	NZAC_DNA_065	NZAC_DNA_065	BOLD:AAY3782	NZAC_DNA_065	658[0n]			0[n]			0[n]			0[n]			0				No					Pison morosum				Landcare Research, New Zealand Arthropod Collection	Specimen destroyed
NZIND	NZIND182-22	NZAC_DNA_066	NZAC_DNA_066	BOLD:AAX8168	NZAC_DNA_066	653[0n]			0[n]			0[n]			0[n]			0				No					Epipompilus insularis				Landcare Research, New Zealand Arthropod Collection	Specimen destroyed
NZIND	NZIND183-22	NZAC_DNA_067	NZAC_DNA_067	BOLD:AER1209	NZAC_DNA_067	658[0n]			0[n]			0[n]			0[n]			0				No					Argogorytes carbonarius				Landcare Research, New Zealand Arthropod Collection	Specimen destroyed
NZIND	NZIND184-22	NZAC_DNA_068	NZAC_DNA_068	BOLD:AAA2326	NZAC_DNA_068	658[0n]			0[n]			0[n]			0[n]			0				No					Apis mellifera				Landcare Research, New Zealand Arthropod Collection	Specimen destroyed
NZIND	NZIND185-22	NZAC_DNA_069	NZAC_DNA_069	BOLD:ADP0202	NZAC_DNA_069	658[0n]			0[n]			0[n]			0[n]			0				No					Tachysphex nigerrimus				Landcare Research, New Zealand Arthropod Collection	Specimen destroyed
NZIND	NZIND186-22	NZAC_DNA_070	NZAC_DNA_070	BOLD:AEO6479	NZAC_DNA_070	658[0n]			0[n]			0[n]			0[n]			0				No					Stylaclista				Landcare Research, New Zealand Arthropod Collection	Specimen destroyed
NZIND	NZIND187-22	NZAC_DNA_071	NZAC_DNA_071	BOLD:AAB1062	NZAC_DNA_071	658[0n]			0[n]			0[n]			0[n]			0				No					Bombus terrestris				Landcare Research, New Zealand Arthropod Collection	Specimen destroyed
NZIND	NZIND188-22	NZAC_DNA_072	NZAC_DNA_072	BOLD:AAY6853	NZAC_DNA_072	658[1n]			0[n]			0[n]			0[n]			0				No					Anacis				Landcare Research, New Zealand Arthropod Collection	Specimen destroyed
NZIND	NZIND189-22	NZAC_DNA_073	NZAC_DNA_073	BOLD:AAD4214	NZAC_DNA_073	658[1n]			0[n]			0[n]			0[n]			0				No					Diplazon laetatorius				Landcare Research, New Zealand Arthropod Collection	Specimen destroyed
NZIND	NZIND190-22	NZAC_DNA_074	NZAC_DNA_074	BOLD:AAU9917	NZAC_DNA_074	658[0n]			0[n]			0[n]			0[n]			0				No					Echthromorpha intricatoria				Landcare Research, New Zealand Arthropod Collection	Specimen destroyed
NZIND	NZIND191-22	NZAC_DNA_075	NZAC_DNA_075	BOLD:AAZ9180	NZAC_DNA_075	658[0n]			0[n]			0[n]			0[n]			0				No					Eutanyacra licitatoria				Landcare Research, New Zealand Arthropod Collection	Specimen destroyed
NZIND	NZIND192-22	NZAC_DNA_076	NZAC_DNA_076	BOLD:AAM2781	NZAC_DNA_076	658[0n]			0[n]			0[n]			0[n]			0				No					Vespula vulgaris				Landcare Research, New Zealand Arthropod Collection	Specimen destroyed
NZIND	NZIND193-22	NZAC_DNA_077	NZAC_DNA_077	BOLD:AAV7976	NZAC_DNA_077	658[0n]			0[n]			0[n]			0[n]			0				No					Lasioglossum				Landcare Research, New Zealand Arthropod Collection	Specimen destroyed
NZIND	NZIND194-22	NZAC_DNA_078	NZAC_DNA_078	BOLD:ACU5047	NZAC_DNA_078	658[0n]			0[n]			0[n]			0[n]			0				No					Hylaeus agilis				Landcare Research, New Zealand Arthropod Collection	Specimen destroyed
NZIND	NZIND195-22	NZAC_DNA_079	NZAC_DNA_079	BOLD:AAX8168	NZAC_DNA_079	652[1n]			0[n]			0[n]			0[n]			0				No					Epipompilus insularis				Landcare Research, New Zealand Arthropod Collection	Specimen destroyed
NZIND	NZIND196-22	NZAC_DNA_080	NZAC_DNA_080	BOLD:AAU1739	NZAC_DNA_080	658[0n]			0[n]			0[n]			0[n]			0				No					Pseudofoenus				Landcare Research, New Zealand Arthropod Collection	Specimen destroyed
NZIND	NZIND197-22	NZAC_DNA_081	NZAC_DNA_081	BOLD:AAZ7886	NZAC_DNA_081	658[1n]			0[n]			0[n]			0[n]			0				No					Helictes				Landcare Research, New Zealand Arthropod Collection	Specimen destroyed
NZIND	NZIND198-22	NZAC_DNA_082	NZAC_DNA_082	BOLD:AEO7232	NZAC_DNA_082	652[0n]			0[n]			0[n]			0[n]			0				No					Priocnemis				Landcare Research, New Zealand Arthropod Collection	Specimen destroyed
NZIND	NZIND199-22	NZAC_DNA_084	NZAC_DNA_084	BOLD:AAW7776	NZAC_DNA_084	658[0n]			0[n]			0[n]			0[n]			0				No					Xanthocryptus novozealandicus		Specimen destroyed		Landcare Research, New Zealand Arthropod Collection	Specimen destroyed
NZIND	NZIND200-22	NZAC_DNA_085	NZAC_DNA_085	BOLD:AAZ9782	NZAC_DNA_085	658[1n]			0[n]			0[n]			0[n]			0				No					Xanthopimpla rhopaloceros				Landcare Research, New Zealand Arthropod Collection	Specimen destroyed
NZIND	NZIND201-22	NZAC_DNA_086	NZAC_DNA_086	BOLD:AAV7976	NZAC_DNA_086	658[0n]			0[n]			0[n]			0[n]			0				No					Lasioglossum				Landcare Research, New Zealand Arthropod Collection	Specimen destroyed
NZIND	NZIND202-22	NZAC_DNA_087	NZAC_DNA_087	BOLD:ADB1482	NZAC_DNA_087	658[0n]			0[n]			0[n]			0[n]			0				No					Leioproctus imitatus				Landcare Research, New Zealand Arthropod Collection	Specimen destroyed
NZIND	NZIND203-22	NZAC_DNA_088	NZAC_DNA_088	BOLD:AAU9917	NZAC_DNA_088	658[0n]			0[n]			0[n]			0[n]			0				No					Echthromorpha intricatoria				Landcare Research, New Zealand Arthropod Collection	Specimen destroyed
NZIND	NZIND205-22	NZAC_DNA_090	NZAC_DNA_090	BOLD:AAG9055	NZAC_DNA_090	658[0n]			0[n]			0[n]			0[n]			0				No					Vespula germanica				Landcare Research, New Zealand Arthropod Collection	Specimen destroyed
NZIND	NZIND206-22	NZAC_DNA_091	NZAC_DNA_091	BOLD:AEG1871	NZAC_DNA_091	658[0n]			0[n]			0[n]			0[n]			0				No					Ascogaster tekapoense				Landcare Research, New Zealand Arthropod Collection	Specimen destroyed
NZIND	NZIND207-22	NZAC_DNA_092	NZAC_DNA_092	BOLD:ADP0202	NZAC_DNA_092	658[0n]			0[n]			0[n]			0[n]			0				No					Tachysphex nigerrimus				Landcare Research, New Zealand Arthropod Collection	Specimen destroyed
NZIND	NZIND208-22	NZAC_DNA_093	NZAC_DNA_093	BOLD:ACM0743	NZAC_DNA_093	658[0n]			0[n]			0[n]			0[n]			0				No					Phytodietus				Landcare Research, New Zealand Arthropod Collection	Specimen destroyed
NZIND	NZIND209-22	NZAC_DNA_095	NZAC_DNA_095	BOLD:AAV7976	NZAC_DNA_095	658[0n]			0[n]			0[n]			0[n]			0				No					Lasioglossum				Landcare Research, New Zealand Arthropod Collection	Specimen destroyed
NZIND	NZIND210-22	NZAC_DNA_096	NZAC_DNA_096	BOLD:AAU1739	NZAC_DNA_096	658[0n]			0[n]			0[n]			0[n]			0				No					Pseudofoenus				Landcare Research, New Zealand Arthropod Collection	Specimen destroyed
NZIND	NZIND211-22	NZAC_DNA_097	NZAC_DNA_097	BOLD:AAG9055	NZAC_DNA_097	658[0n]			0[n]			0[n]			0[n]			0				No					Vespula germanica				Landcare Research, New Zealand Arthropod Collection	Specimen destroyed
NZIND	NZIND212-22	NZAC_DNA_098	NZAC_DNA_098	BOLD:AAV7976	NZAC_DNA_098	658[0n]			0[n]			0[n]			0[n]			0				No					Lasioglossum				Landcare Research, New Zealand Arthropod Collection	Specimen destroyed
NZIND	NZIND213-22	NZAC_DNA_099	NZAC_DNA_099	BOLD:AEO7232	NZAC_DNA_099	652[2n]			0[n]			0[n]			0[n]			0				No					Priocnemis				Landcare Research, New Zealand Arthropod Collection	Specimen destroyed
NZIND	NZIND214-22	NZAC_DNA_100	NZAC_DNA_100	BOLD:AEP3809	NZAC_DNA_100	647[6n]			0[n]			0[n]			0[n]			0				No					Fustiserphus				Landcare Research, New Zealand Arthropod Collection	Specimen destroyed
NZIND	NZIND015-22	NZAC03014454	NZAC03014454	BOLD:AAR7976	NZAC03014454	658[0n]			0[n]			0[n]			0[n]			0				No					Polistes chinensis				Landcare Research, New Zealand Arthropod Collection
NZIND	NZIND017-22	NZAC03014456	NZAC03014456	BOLD:ABA1052	NZAC03014456	658[0n]			0[n]			0[n]			0[n]			0				No					Anacharis zealandica				Landcare Research, New Zealand Arthropod Collection
NZIND	NZIND022-22	NZAC03014465	NZAC03014465	BOLD:ADU7876	NZAC03014465	621[0n]			0[n]			0[n]			0[n]			0				No					Strumigenys perplexa				Landcare Research, New Zealand Arthropod Collection
NZIND	NZIND025-22	NZAC03014471	NZAC03014471	BOLD:AEC4857	NZAC03014471	658[0n]			0[n]			0[n]			0[n]			0				No					Euryglossina proctotrypoides				Landcare Research, New Zealand Arthropod Collection
NZIND	NZIND026-22	NZAC03014472	NZAC03014472	BOLD:AEP5315	NZAC03014472	620[0n]			0[n]			0[n]			0[n]			0				No					Eutrichosomella				Landcare Research, New Zealand Arthropod Collection
NZIND	NZIND090-22	NZAC03014531	NZAC03014531	BOLD:AEO9010	NZAC03014531	649[0n]			0[n]			0[n]			0[n]			0				No					Idris				Landcare Research, New Zealand Arthropod Collection
NZIND	NZIND114-22	NZAC03014568	NZAC03014568	BOLD:AAX8168	NZAC03014568	635[0n]			0[n]			0[n]			0[n]			0				No					Epipompilus insularis				Landcare Research, New Zealand Arthropod Collection
NZIND	NZIND118-22	NZAC03014572	NZAC03014572	BOLD:AAA7636	NZAC03014572	645[0n]			0[n]			0[n]			0[n]			0				No					Dinotrema longworthi				Landcare Research, New Zealand Arthropod Collection
NZIND	NZIND033-22	NZAC03014591	NZAC03014591	BOLD:AAY0830	NZAC03014591	658[0n]			0[n]			0[n]			0[n]			0				No					Glabridorsum stokesii				Landcare Research, New Zealand Arthropod Collection
NZIND	NZIND047-22	NZAC03014606	NZAC03014606	BOLD:AAG9283	NZAC03014606	658[0n]			0[n]			0[n]			0[n]			0				No					Technomyrmex jocosus				Landcare Research, New Zealand Arthropod Collection
NZIND	NZIND050-22	NZAC03014610	NZAC03014610	BOLD:ACP5125	NZAC03014610	658[0n]			0[n]			0[n]			0[n]			0				No					Aclastus				Landcare Research, New Zealand Arthropod Collection
NZIND	NZIND051-22	NZAC03014611	NZAC03014611	BOLD:ACP7000	NZAC03014611	652[0n]			0[n]			0[n]			0[n]			0				No					Tineobius				Landcare Research, New Zealand Arthropod Collection
NZIND	NZIND053-22	NZAC03014642	NZAC03014642	BOLD:ADC7117	NZAC03014642	658[0n]			0[n]			0[n]			0[n]			0				No					Goniozus jamiei				Landcare Research, New Zealand Arthropod Collection
NZIND	NZIND054-22	NZAC03014643	NZAC03014643	BOLD:ACP5880	NZAC03014643	658[0n]			0[n]			0[n]			0[n]			0				No					Notogaster				Landcare Research, New Zealand Arthropod Collection
NZIND	NZIND055-22	NZAC03014644	NZAC03014644	BOLD:AAU8498	NZAC03014644	658[0n]			0[n]			0[n]			0[n]			0				No					Gelis cinctus				Landcare Research, New Zealand Arthropod Collection
NZIND	NZIND058-22	NZAC03014647	NZAC03014647	BOLD:ACB7352	NZAC03014647	658[0n]			0[n]			0[n]			0[n]			0				No					Diadegma				Landcare Research, New Zealand Arthropod Collection
NZIND	NZIND060-22	NZAC03014649	NZAC03014649	BOLD:AER5520	NZAC03014649	658[0n]			0[n]			0[n]			0[n]			0				No					Isdromas				Landcare Research, New Zealand Arthropod Collection
NZIND	NZIND066-22	NZAC03014655	NZAC03014655	BOLD:ACL7910	NZAC03014655	658[0n]			0[n]			0[n]			0[n]			0				No					Spilomena				Landcare Research, New Zealand Arthropod Collection
NZIND	NZIND068-22	NZAC03014657	NZAC03014657	BOLD:ACL8574	NZAC03014657	649[0n]			0[n]			0[n]			0[n]			0				No					Idris				Landcare Research, New Zealand Arthropod Collection
NZIND	NZIND070-22	NZAC03014659	NZAC03014659	BOLD:ADO0784	NZAC03014659	651[0n]			0[n]			0[n]			0[n]			0				No					Trichopria				Landcare Research, New Zealand Arthropod Collection
NZIND	NZIND072-22	NZAC03014661	NZAC03014661	BOLD:ABW8149	NZAC03014661	649[0n]			0[n]			0[n]			0[n]			0				No					Ceratobaeus				Landcare Research, New Zealand Arthropod Collection
NZIND	NZIND076-22	NZAC03014665	NZAC03014665	BOLD:AAV0057	NZAC03014665	630[0n]			0[n]			0[n]			0[n]			0				No					Stephanodes				Landcare Research, New Zealand Arthropod Collection
NZIND	NZIND079-22	NZAC03014670	NZAC03014670	BOLD:AER0715	NZAC03014670	658[0n]			0[n]			0[n]			0[n]			0				No					Basalys				Landcare Research, New Zealand Arthropod Collection
NZIND	NZIND088-22	NZAC03014684	NZAC03014684	BOLD:ACU4180	NZAC03014684	658[0n]			0[n]			0[n]			0[n]			0				No					Meteorus				Landcare Research, New Zealand Arthropod Collection
NZHYM	NZHYM2638-18	NZAC03018309	NZAC03018309	BOLD:ADN0912	NZAC03018309	648[0n]	2		0[n]			590[0n]	2		882[0n]	2		0				Yes				26-Jun-2011	Platygastridae	Adult			Landcare Research, New Zealand Arthropod Collection
NZHYM	NZHYM2639-18	NZAC03018310	NZAC03018310	BOLD:ADN0912	NZAC03018310	652[0n]	2		0[n]			585[1n]	2		874[0n]	2		0				Yes				26-Jun-2011	Platygastridae	Adult			Landcare Research, New Zealand Arthropod Collection
NZHYM	NZHYM2640-18	NZAC03018311	NZAC03018311	BOLD:ACP6170	NZAC03018311	643[0n]	2		0[n]			598[1n]	2		0[n]			0				Yes				16-Dec-2016	Trissolcus oenone	Adult			Landcare Research, New Zealand Arthropod Collection
NZHYM	NZHYM2641-18	NZAC03018312	NZAC03018312	BOLD:ACP6170	NZAC03018312	643[0n]	2		0[n]			606[2n]	2		0[n]			0				Yes				16-Dec-2016	Trissolcus oenone	Adult			Landcare Research, New Zealand Arthropod Collection
NZHYM	NZHYM2642-18	NZAC03018313	NZAC03018313	BOLD:ADM9673	NZAC03018313	649[0n]	2		0[n]			580[0n]	2		882[0n]	2		0				Yes				30-Sep-2011	Platygastridae	Adult			Landcare Research, New Zealand Arthropod Collection
NZHYM	NZHYM2643-18	NZAC03018314	NZAC03018314	BOLD:ADO6639	NZAC03018314	649[0n]	2		0[n]			605[0n]	2		903[0n]	2		0				Yes				21-Sep-2011	Platygastridae	Adult			Landcare Research, New Zealand Arthropod Collection
NZHYM	NZHYM2644-18	NZAC03018315	NZAC03018315	BOLD:ADO6639	NZAC03018315	649[0n]	2		0[n]			594[0n]	2		903[0n]	2		0				Yes				21-Sep-2011	Platygastridae	Adult			Landcare Research, New Zealand Arthropod Collection
NZHYM	NZHYM2645-18	NZAC03018316	NZAC03018316	BOLD:ACP6170	NZAC03018316	643[0n]	2		0[n]			613[1n]	2		0[n]			0				Yes				11-Jan-2010	Trissolcus oenone	Adult			Landcare Research, New Zealand Arthropod Collection
NZHYM	NZHYM2646-18	NZAC03018317	NZAC03018317	BOLD:ACP6170	NZAC03018317	643[0n]	2		0[n]			631[1n]	2		0[n]			0				Yes				11-Jan-2010	Trissolcus oenone	Adult			Landcare Research, New Zealand Arthropod Collection
NZHYM	NZHYM2647-18	NZAC03018318	NZAC03018318	BOLD:ABX6536	NZAC03018318	601[0n]	2		0[n]			642[0n]	2		866[0n]	2		0				No				18-Jan-2017	Scutellista	Adult			Landcare Research, New Zealand Arthropod Collection
NZHYM	NZHYM2648-18	NZAC03018319	NZAC03018319	BOLD:ACM1876	NZAC03018319	649[0n]	2		0[n]			611[0n]	2		914[0n]	2		0				Yes				27-Apr-2014	Platygastridae	Adult			Landcare Research, New Zealand Arthropod Collection
NZHYM	NZHYM2649-18	NZAC03018320	NZAC03018320	BOLD:ACM1876	NZAC03018320	649[0n]	2		0[n]			653[0n]	2		912[0n]	2		0				Yes				27-Apr-2014	Platygastridae	Adult			Landcare Research, New Zealand Arthropod Collection
NZHYM	NZHYM2650-18	NZAC03018321	NZAC03018321	BOLD:ACM1876	NZAC03018321	649[0n]	2		0[n]			655[0n]	2		914[0n]	2		0				Yes				23-Apr-2014	Platygastridae	Adult			Landcare Research, New Zealand Arthropod Collection
NZHYM	NZHYM2652-18	NZAC03018323	NZAC03018323	BOLD:ADM9673	NZAC03018323	649[0n]	2		0[n]			606[0n]	2		881[0n]	2		0				Yes				15-Feb-2009	Platygastridae	Adult			Landcare Research, New Zealand Arthropod Collection
NZHYM	NZHYM2653-18	NZAC03018324	NZAC03018324	BOLD:ADM9673	NZAC03018324	649[0n]	2		0[n]			605[0n]	2		873[0n]	2		0				Yes				15-Feb-2009	Platygastridae	Adult			Landcare Research, New Zealand Arthropod Collection
NZHYM	NZHYM2654-18	NZAC03018325	NZAC03018325	BOLD:ADM9780	NZAC03018325	611[0n]	2		0[n]			612[0n]	2		868[0n]	2		0				No				21-Jan-2017	Moranilidae	Adult			Landcare Research, New Zealand Arthropod Collection
NZHYM	NZHYM2655-18	NZAC03018326	NZAC03018326	BOLD:ADM9780	NZAC03018326	577[0n]	2		0[n]			639[0n]	2		878[0n]	2		0				No				21-Jan-2017	Moranilidae	Adult			Landcare Research, New Zealand Arthropod Collection
NZHYM	NZHYM2656-18	NZAC03018327	NZAC03018327	BOLD:ADN0913	NZAC03018327	649[0n]	2		0[n]			0[n]			882[0n]	2		0				Yes				20-Aug-2009	Platygastridae	Adult			Landcare Research, New Zealand Arthropod Collection
NZHYM	NZHYM2657-18	NZAC03018328	NZAC03018328	BOLD:ADN0913	NZAC03018328	649[0n]	2		0[n]			580[0n]	2		879[0n]	2		0				Yes				20-Aug-2009	Platygastridae	Adult			Landcare Research, New Zealand Arthropod Collection
NZHYM	NZHYM2658-18	NZAC03018329	NZAC03018329	BOLD:ADM9673	NZAC03018329	649[0n]	2		0[n]			606[0n]	2		879[0n]	2		0				Yes				29-Aug-2009	Platygastridae	Adult			Landcare Research, New Zealand Arthropod Collection
NZHYM	NZHYM2659-18	NZAC03018330	NZAC03018330	BOLD:ADM9673	NZAC03018330	641[0n]	2		0[n]			606[0n]	2		857[0n]	2		0				Yes				29-Aug-2009	Platygastridae	Adult			Landcare Research, New Zealand Arthropod Collection
NZHYM	NZHYM2660-18	NZAC03018331	NZAC03018331	BOLD:ADN5295	NZAC03018331	632[0n]	2		0[n]			0[n]			903[0n]	2		0				Yes				24-Jan-2018	Platygastridae	Adult			Landcare Research, New Zealand Arthropod Collection
NZHYM	NZHYM2670-18	NZAC03018341	NZAC03018341	BOLD:ACL8574	NZAC03018341	649[0n]	2		0[n]			636[0n]	2		882[0n]	2		0				Yes				24-Jan-2018	Idris	Adult			Landcare Research, New Zealand Arthropod Collection
NZHYM	NZHYM2671-18	NZAC03018342	NZAC03018342	BOLD:ADN6085	NZAC03018342	649[0n]	2		0[n]			655[0n]	2		896[0n]	2		0				Yes				24-Jan-2018	Scelionidae	Adult			Landcare Research, New Zealand Arthropod Collection
NZHYM	NZHYM2672-18	NZAC03018343	NZAC03018343	BOLD:ADN6085	NZAC03018343	649[0n]	2		0[n]			650[0n]	2		887[0n]	2		0				Yes				24-Jan-2018	Scelionidae	Adult			Landcare Research, New Zealand Arthropod Collection
NZHYM	NZHYM2674-18	NZAC03018345	NZAC03018345	BOLD:ADN0476	NZAC03018345	625[0n]	2		0[n]			619[0n]	2		882[0n]	2		0				Yes				24-Jan-2018	Telenomus	Adult			Landcare Research, New Zealand Arthropod Collection
NZHYM	NZHYM2681-18	NZAC03018352	NZAC03018352	BOLD:AED8014	NZAC03018352	606[0n]	2		0[n]			603[0n]	2		874[0n]	2		0				No				01-Feb-2016	Aphelinidae	Adult			Landcare Research, New Zealand Arthropod Collection
NZHYM	NZHYM2682-18	NZAC03018353	NZAC03018353	BOLD:ADN0476	NZAC03018353	640[0n]	2		0[n]			605[0n]	2		869[0n]	2		0				Yes				01-Feb-2016	Telenomus	Adult			Landcare Research, New Zealand Arthropod Collection
NZHYM	NZHYM2683-18	NZAC03018354	NZAC03018354	BOLD:ADN0476	NZAC03018354	640[0n]	2		0[n]			618[0n]	2		827[0n]	2		0				Yes				05-Nov-2012	Telenomus	Adult			Landcare Research, New Zealand Arthropod Collection
NZHYM	NZHYM2685-18	NZAC03018356	NZAC03018356	BOLD:ACP6170	NZAC03018356	623[0n]	2		0[n]			0[n]			0[n]			0				Yes				14-Feb-2014	Trissolcus oenone	Adult			Landcare Research, New Zealand Arthropod Collection
NZHYM	NZHYM2686-18	NZAC03018357	NZAC03018357	BOLD:ACP6170	NZAC03018357	626[0n]	2		0[n]			0[n]			0[n]			0				Yes				14-Feb-2014	Trissolcus oenone	Adult			Landcare Research, New Zealand Arthropod Collection
NZHYM	NZHYM2687-18	NZAC03018358	NZAC03018358	BOLD:ADM9673	NZAC03018358	606[0n]	2		0[n]			0[n]			0[n]			0				Yes				16-Oct-2014	Platygastridae	Adult			Landcare Research, New Zealand Arthropod Collection
NZHYM	NZHYM2688-18	NZAC03018359	NZAC03018359	BOLD:ADN0912	NZAC03018359	649[0n]	2		0[n]			0[n]			0[n]			0				Yes				26-Jun-2011	Platygastridae	Adult			Landcare Research, New Zealand Arthropod Collection
NZHYM	NZHYM2689-18	NZAC03018360	NZAC03018360	BOLD:AAZ7491	NZAC03018360	557[0n]	2		0[n]			0[n]			0[n]			0				No				01-Dec-2017	Mesopolobus incultus	Adult			Landcare Research, New Zealand Arthropod Collection
NZHYM	NZHYM2690-18	NZAC03018361	NZAC03018361	BOLD:ADN1150	NZAC03018361	603[0n]	2		0[n]			0[n]			0[n]			0				No				18-Apr-2018	Moranilidae	Adult			Landcare Research, New Zealand Arthropod Collection
NZHYM	NZHYM2691-18	NZAC03018362	NZAC03018362	BOLD:ADO1469	NZAC03018362	594[0n]	2		0[n]			0[n]			0[n]			0				Yes				27-Feb-2018	Acroclisoides	Adult			Landcare Research, New Zealand Arthropod Collection
NZHYM	NZHYM2692-18	NZAC03018363	NZAC03018363	BOLD:ADO1469	NZAC03018363	604[0n]	2		0[n]			0[n]			0[n]			0				Yes				27-Feb-2018	Acroclisoides	Adult			Landcare Research, New Zealand Arthropod Collection
NZBRX	NZHYM2693-18	NZAC03018364	NZAC03018364	BOLD:ADO7029	NZAC03018364	640[0n]	2		0[n]			0[n]			0[n]			0				Yes				08-Oct-2016	Pauesia	Adult	Pauesia nigrovaria (Provancher, 1888)		Landcare Research, New Zealand Arthropod Collection
NZHYM	NZHYM2697-18	NZAC03018368	NZAC03018368	BOLD:ADO2267	NZAC03018368	608[0n]	2		0[n]			0[n]			0[n]			0				Yes				02-Dec-2015	Diapriinae	Adult			Landcare Research, New Zealand Arthropod Collection
NZHYM	NZHYM2698-18	NZAC03018369	NZAC03018369	BOLD:ADO2267	NZAC03018369	602[0n]	2		0[n]			0[n]			0[n]			0				Yes				02-Dec-2015	Diapriinae	Adult			Landcare Research, New Zealand Arthropod Collection
NZHYM	NZHYM2699-18	NZAC03018370	NZAC03018370	BOLD:ADO1312	NZAC03018370	594[0n]	2		0[n]			0[n]			0[n]			0				Yes				01-Feb-2017	Tetramesa romana	Adult			Landcare Research, New Zealand Arthropod Collection
NZHYM	NZHYM2700-18	NZAC03018371	NZAC03018371	BOLD:ADO1312	NZAC03018371	602[0n]	2		0[n]			0[n]			0[n]			0				No				01-Feb-2017	Tetramesa romana	Adult			Landcare Research, New Zealand Arthropod Collection
NZHYM	NZHYM2702-18	NZAC03018373	NZAC03018373	BOLD:ABA6037	NZAC03018373	596[0n]			0[n]			0[n]			0[n]			0				No					Dibrachys cavus	Adult			Landcare Research, New Zealand Arthropod Collection	collection period: Feb-Oct 2017
NZHYM	NZHYM2703-18	NZAC03018374	NZAC03018374	BOLD:ABA6037	NZAC03018374	636[0n]			0[n]			0[n]			0[n]			0				No					Dibrachys cavus	Adult			Landcare Research, New Zealand Arthropod Collection	collection period: Feb-Oct 2017
NZHYM	NZHYM2704-18	NZAC03018375	NZAC03018375	BOLD:ABA6037	NZAC03018375	620[0n]			0[n]			0[n]			0[n]			0				No					Dibrachys cavus	Adult			Landcare Research, New Zealand Arthropod Collection	collection period: Feb-Oct 2017
NZHYM	NZHYM2705-18	NZAC03018376	NZAC03018376	BOLD:ABA6037	NZAC03018376	652[0n]	1		0[n]			0[n]			0[n]			0				No					Dibrachys cavus	Adult			Landcare Research, New Zealand Arthropod Collection	collection period: Feb-Oct 2017
NZHYM	NZHYM2709-18	NZAC03018380	NZAC03018380	BOLD:AAU8512	NZAC03018380	626[0n]	2		0[n]			0[n]			0[n]			0				Yes				30-Jun-2017	Eulophidae	Adult			Landcare Research, New Zealand Arthropod Collection
NZHYM	NZHYM2710-18	NZAC03018381	NZAC03018381	BOLD:AAU8512	NZAC03018381	621[0n]	2		0[n]			0[n]			0[n]			0				Yes				09-Sep-2017	Eulophidae	Adult			Landcare Research, New Zealand Arthropod Collection
NZHYM	NZHYM2712-18	NZAC03018383	NZAC03018383	BOLD:AAU8512	NZAC03018383	609[0n]	2		0[n]			0[n]			0[n]			0				Yes				15-Aug-2012	Eulophidae	Adult			Landcare Research, New Zealand Arthropod Collection
NZHYM	NZHYM2713-18	NZAC03018384	NZAC03018384	BOLD:ACQ4091	NZAC03018384	605[0n]	2		0[n]			0[n]			0[n]			0				Yes				21-Jul-2014	Copidosoma floridanum	Adult			Landcare Research, New Zealand Arthropod Collection
NZHYM	NZHYM2714-18	NZAC03018385	NZAC03018385	BOLD:ACL7908	NZAC03018385	595[0n]	2		0[n]			0[n]			0[n]			0				Yes				09-Oct-2015	Torymidae	Adult			Landcare Research, New Zealand Arthropod Collection
NZHYM	NZHYM2715-18	NZAC03018386	NZAC03018386	BOLD:ACL7908	NZAC03018386	592[0n]	2		0[n]			0[n]			0[n]			0				No				09-Oct-2015	Torymidae	Adult			Landcare Research, New Zealand Arthropod Collection
NZHYM	NZHYM2719-18	NZAC03018390	NZAC03018390	BOLD:ADN2549	NZAC03018390	597[0n]	2		0[n]			0[n]			0[n]			0				Yes				06-Aug-2013	Aphelinidae	Adult			Landcare Research, New Zealand Arthropod Collection
NZHYM	NZHYM2720-18	NZAC03018391	NZAC03018391	BOLD:ADN2549	NZAC03018391	617[0n]	2		0[n]			0[n]			0[n]			0				Yes				06-Aug-2013	Aphelinidae	Adult			Landcare Research, New Zealand Arthropod Collection
NZHYM	NZHYM2721-18	NZAC03018392	NZAC03018392	BOLD:ADN2549	NZAC03018392	558[0n]	2		0[n]			0[n]			0[n]			0				Yes				06-Aug-2013	Aphelinidae	Adult			Landcare Research, New Zealand Arthropod Collection
NZHYM	NZHYM2722-18	NZAC03018393	NZAC03018393	BOLD:ACE2866	NZAC03018393	611[0n]	2		0[n]			0[n]			0[n]			0				Yes				30-Jul-2013	Diglyphus isaea	Adult			Landcare Research, New Zealand Arthropod Collection
NZHYM	NZHYM2723-18	NZAC03018394	NZAC03018394	BOLD:ACE2866	NZAC03018394	652[0n]	2		0[n]			0[n]			0[n]			0				Yes				30-Jul-2013	Diglyphus isaea	Adult			Landcare Research, New Zealand Arthropod Collection
NZHYM	NZHYM2724-18	NZAC03018395	NZAC03018395	BOLD:ADN8241	NZAC03018395	581[0n]	2		0[n]			0[n]			0[n]			0				No				23-Aug-2012	Pteromalidae	Adult			Landcare Research, New Zealand Arthropod Collection
NZHYM	NZHYM2728-18	NZAC03018399	NZAC03018399	BOLD:ADN3638	NZAC03018399	624[0n]	2		0[n]			0[n]			0[n]			0				Yes				07-Sep-2012	Eulophidae	Adult			Landcare Research, New Zealand Arthropod Collection
NZHYM	NZHYM2729-18	NZAC03018400	NZAC03018400	BOLD:AAV3991	NZAC03018400	602[0n]	2		0[n]			0[n]			0[n]			0				Yes				05-Dec-2010	Eulophidae	Adult			Landcare Research, New Zealand Arthropod Collection
NZHYM	NZHYM2730-18	NZAC03018401	NZAC03018401	BOLD:AAV3991	NZAC03018401	604[0n]	2		0[n]			0[n]			0[n]			0				Yes				05-Dec-2010	Eulophidae	Adult			Landcare Research, New Zealand Arthropod Collection
NZHYM	NZHYM2731-18	NZAC03018402	NZAC03018402	BOLD:ADM9595	NZAC03018402	652[0n]	2		0[n]			0[n]			0[n]			0				Yes				05-Dec-2010	Eulophidae	Adult			Landcare Research, New Zealand Arthropod Collection
NZHYM	NZHYM2732-18	NZAC03018403	NZAC03018403	BOLD:ADN8631	NZAC03018403	625[0n]	2		0[n]			0[n]			0[n]			0				Yes				04-Dec-2016	Eulophidae	Adult			Landcare Research, New Zealand Arthropod Collection
NZHYM	NZHYM2733-18	NZAC03018404	NZAC03018404	BOLD:ADN8631	NZAC03018404	652[0n]	2		0[n]			0[n]			0[n]			0				Yes				04-Dec-2016	Eulophidae	Adult			Landcare Research, New Zealand Arthropod Collection
NZHYM	NZHYM2734-18	NZAC03018405	NZAC03018405	BOLD:ADN8631	NZAC03018405	629[0n]	2		0[n]			0[n]			0[n]			0				Yes				04-Dec-2016	Eulophidae	Adult			Landcare Research, New Zealand Arthropod Collection
NZHYM	NZHYM2736-18	NZAC03018407	NZAC03018407	BOLD:ADN0599	NZAC03018407	574[0n]	2		0[n]			0[n]			0[n]			0				No				11-Jan-2015	Proacrias	Adult			Landcare Research, New Zealand Arthropod Collection
NZHYM	NZHYM2744-18	NZAC03018415	NZAC03018415	BOLD:ADM9499	NZAC03018415	584[0n]	2		0[n]			0[n]			0[n]			0				No				20-Jan-2015	Encyrtidae	Adult			Landcare Research, New Zealand Arthropod Collection
NZHYM	NZHYM2745-18	NZAC03018416	NZAC03018416	BOLD:ADO4980	NZAC03018416	590[0n]	2		0[n]			0[n]			0[n]			0				No				20-Jan-2015	Eulophidae	Adult			Landcare Research, New Zealand Arthropod Collection
NZHYM	NZHYM2747-18	NZAC03018418	NZAC03018418	BOLD:ADN0599	NZAC03018418	565[0n]	2		0[n]			0[n]			0[n]			0				No				02-Dec-2015	Proacrias	Adult			Landcare Research, New Zealand Arthropod Collection
NZHYM	NZHYM2750-18	NZAC03018421	NZAC03018421	BOLD:ADN5256	NZAC03018421	601[0n]	2		0[n]			0[n]			0[n]			0				Yes				02-Nov-2014	Eulophidae	Adult			Landcare Research, New Zealand Arthropod Collection
NZHYM	NZHYM2751-18	NZAC03018422	NZAC03018422	BOLD:ADN5256	NZAC03018422	581[0n]	2		0[n]			0[n]			0[n]			0				Yes				02-Nov-2014	Eulophidae	Adult			Landcare Research, New Zealand Arthropod Collection
NZHYM	NZHYM2755-18	NZAC03018426	NZAC03018426	BOLD:ADN8093	NZAC03018426	592[0n]	2		0[n]			0[n]			0[n]			0				No				26-Sep-2014	Eulophidae	Adult			Landcare Research, New Zealand Arthropod Collection
NZHYM	NZHYM2756-18	NZAC03018427	NZAC03018427	BOLD:ADN3283	NZAC03018427	625[0n]	2		0[n]			0[n]			0[n]			0				Yes				11-Mar-2014	Eulophidae	Adult			Landcare Research, New Zealand Arthropod Collection
NZHYM	NZHYM2758-18	NZAC03018429	NZAC03018429	BOLD:ADN3283	NZAC03018429	652[0n]	2		0[n]			0[n]			0[n]			0				Yes				30-Mar-2014	Eulophidae	Adult			Landcare Research, New Zealand Arthropod Collection
NZHYM	NZHYM2763-18	NZAC03018434	NZAC03018434	BOLD:ADM9673	NZAC03018434	615[0n]	2		0[n]			0[n]			0[n]			0				Yes				31-Aug-2013	Platygastridae	Adult			Landcare Research, New Zealand Arthropod Collection
NZHYM	NZHYM2772-18	NZAC03018443	NZAC03018443	BOLD:AEF2933	NZAC03018443	575[0n]	2		0[n]			0[n]			0[n]			0				No				08-Feb-2013	Eulophidae	Adult			Landcare Research, New Zealand Arthropod Collection
NZHYM	NZHYM2776-18	NZAC03018447	NZAC03018447	BOLD:ADO1735	NZAC03018447	629[0n]	2		0[n]			0[n]			0[n]			0				No				13-Mar-2013	Aphelinidae	Adult			Landcare Research, New Zealand Arthropod Collection
NZHYM	NZHYM2777-18	NZAC03018448	NZAC03018448	BOLD:ACE2866	NZAC03018448	625[0n]	2		0[n]			0[n]			0[n]			0				Yes				12-Jul-2012	Diglyphus isaea	Adult			Landcare Research, New Zealand Arthropod Collection
NZICH	NZICH002-18	NZAC03018506	NZAC03018506	BOLD:ADN8677	NZAC03018506	658[0n]	2		0[n]			611[0n]	2		868[0n]	2		0				Yes				07-May-2012	Ctenopelmatinae	Adult	New Genus		Landcare Research, New Zealand Arthropod Collection
NZICH	NZICH004-18	NZAC03018507	NZAC03018507	BOLD:ADO1446	NZAC03018507	658[0n]	2		0[n]			593[0n]	2		842[0n]	2		0				Yes				24-Jan-2018	Aclastus				Landcare Research, New Zealand Arthropod Collection
NZBRX	NZHYM3086-20	NZAC03018513	NZAC03018513	BOLD:AAV4382	NZAC03018513	418[0n]			0[n]			0[n]			0[n]			0				No				13-Mar-2010	Aspilota angusta	Adult			Landcare Research, New Zealand Arthropod Collection	Labcode i082
NZBRX	NZHYM3082-20	NZAC03018526	NZAC03018526	BOLD:AAV4382	NZAC03018526	418[0n]			0[n]			0[n]			0[n]			0				No				14-Mar-2010	Aspilota angusta	Adult			Landcare Research, New Zealand Arthropod Collection	Labcode i076
NZIND	NZIND1473-23	NZAC03021959	NZAC03021959	BOLD:AFF0413	NZAC03021959	409[0n]			0[n]			0[n]			0[n]			0				No				15-Nov-2019	Platygastridae	Adult			Landcare Research, New Zealand Arthropod Collection
NZIND	NZIND1244-23	NZAC03021960	NZAC03021960	BOLD:ACL8574	NZAC03021960	649[0n]			0[n]			0[n]			0[n]			0				No				15-Nov-2019	Idris	Adult			Landcare Research, New Zealand Arthropod Collection
NZIND	NZIND1474-23	NZAC03021961	NZAC03021961	BOLD:ACL8574	NZAC03021961	409[0n]			0[n]			0[n]			0[n]			0				No				15-Nov-2019	Idris	Adult			Landcare Research, New Zealand Arthropod Collection
NZIND	NZIND1172-23	NZAC03021962	NZAC03021962	BOLD:AFF0412	NZAC03021962	649[0n]			0[n]			0[n]			0[n]			0				No				10-Feb-2019	Platygastridae	Adult			Landcare Research, New Zealand Arthropod Collection
NZIND	NZIND1173-23	NZAC03021963	NZAC03021963	BOLD:AFE2088	NZAC03021963	649[0n]			0[n]			0[n]			0[n]			0				No				10-Feb-2019	Platygastridae	Adult			Landcare Research, New Zealand Arthropod Collection
NZIND	NZIND1258-23	NZAC03021966	NZAC03021966	BOLD:ACL8574	NZAC03021966	649[0n]			0[n]			0[n]			0[n]			0				No				15-Nov-2019	Idris	Adult			Landcare Research, New Zealand Arthropod Collection
NZIND	NZIND1481-23	NZAC03021967	NZAC03021967		NZAC03021967	408[0n]			0[n]			0[n]			0[n]			0				No				15-Nov-2019	Scelionidae	Adult			Landcare Research, New Zealand Arthropod Collection
NZIND	NZIND1259-23	NZAC03021968	NZAC03021968	BOLD:AFE4909	NZAC03021968	649[0n]			0[n]			0[n]			0[n]			0				No				15-Nov-2019	Platygastridae	Adult			Landcare Research, New Zealand Arthropod Collection
NZIND	NZIND1260-23	NZAC03021969	NZAC03021969	BOLD:ACL8574	NZAC03021969	649[0n]			0[n]			0[n]			0[n]			0				No				15-Nov-2019	Idris	Adult			Landcare Research, New Zealand Arthropod Collection
NZIND	NZIND1275-23	NZAC03021970	NZAC03021970	BOLD:AFF1286	NZAC03021970	649[0n]			0[n]			0[n]			0[n]			0				No				16-Dec-2020	Platygastridae	Adult			Landcare Research, New Zealand Arthropod Collection
NZIND	NZIND1177-23	NZAC03021971	NZAC03021971	BOLD:AFF0415	NZAC03021971	649[0n]			0[n]			0[n]			0[n]			0				No				10-Feb-2020	Platygastridae	Adult			Landcare Research, New Zealand Arthropod Collection
NZIND	NZIND1410-23	NZAC03021973	NZAC03021973	BOLD:AFF0413	NZAC03021973	409[0n]			0[n]			0[n]			0[n]			0				No				10-Feb-2020	Platygastridae	Adult			Landcare Research, New Zealand Arthropod Collection
NZIND	NZIND1223-23	NZAC03021974	NZAC03021974	BOLD:ACL8574	NZAC03021974	649[0n]			0[n]			0[n]			0[n]			0				No				13-Jan-2020	Idris	Adult			Landcare Research, New Zealand Arthropod Collection
NZIND	NZIND1225-23	NZAC03021976	NZAC03021976	BOLD:AFF1033	NZAC03021976	649[0n]			0[n]			0[n]			0[n]			0				No				13-Jan-2020	Platygastridae	Adult			Landcare Research, New Zealand Arthropod Collection
NZIND	NZIND1457-23	NZAC03021977	NZAC03021977	BOLD:AFE6590	NZAC03021977	409[0n]			0[n]			0[n]			0[n]			0				No				13-Jan-2020	Platygastridae	Adult			Landcare Research, New Zealand Arthropod Collection
NZIND	NZIND1226-23	NZAC03021978	NZAC03021978	BOLD:AFF0413	NZAC03021978	649[0n]			0[n]			0[n]			0[n]			0				No				13-Jan-2020	Platygastridae	Adult			Landcare Research, New Zealand Arthropod Collection
NZIND	NZIND1447-23	NZAC03021981	NZAC03021981		NZAC03021981	418[0n]			0[n]			0[n]			0[n]			0				No				13-Jan-2020	Megaspilidae	Adult			Landcare Research, New Zealand Arthropod Collection
NZIND	NZIND1499-23	NZAC03021982	NZAC03021982		NZAC03021982	412[0n]			0[n]			0[n]			0[n]			0				No				16-Dec-2020	Eulophidae	Adult			Landcare Research, New Zealand Arthropod Collection
NZBRX	NZHYM3046-20	NZAC03021995	NZAC03021995	BOLD:AAV3404	NZAC03021995	658[0n]			0[n]			0[n]			0[n]			0				No				05-Nov-2012	Brachistinae	Adult	new genus cf Helcon		Landcare Research, New Zealand Arthropod Collection	Labcode i038
NZBRX	NZHYM3039-20	NZAC03021996	NZAC03021996	BOLD:ABX8289	NZAC03021996	658[0n]			0[n]			0[n]			0[n]			0				No				05-Nov-2012	Pronkia	Adult			Landcare Research, New Zealand Arthropod Collection	Labcode i031
NZBRX	NZHYM3043-20	NZAC03021997	NZAC03021997	BOLD:AEG7269	NZAC03021997	658[0n]			0[n]			0[n]			0[n]			0				No				05-Nov-2012	Neptihormius	Adult			Landcare Research, New Zealand Arthropod Collection	Labcode i035
NZBRX	NZHYM3041-20	NZAC03021998	NZAC03021998	BOLD:AEG2686	NZAC03021998	418[0n]			0[n]			0[n]			0[n]			0				No				05-Nov-2012	Zealastoa	Adult			Landcare Research, New Zealand Arthropod Collection	Labcode i033
NZIND	NZIND1227-23	NZAC03022026	NZAC03022026	BOLD:AFF0412	NZAC03022026	649[0n]			0[n]			0[n]			0[n]			0				No				13-Jan-2020	Platygastridae	Adult			Landcare Research, New Zealand Arthropod Collection
NZIND	NZIND1460-23	NZAC03022027	NZAC03022027	BOLD:AFF2317	NZAC03022027	409[0n]			0[n]			0[n]			0[n]			0				No				13-Jan-2020	Platygastridae	Adult			Landcare Research, New Zealand Arthropod Collection
NZIND	NZIND1228-23	NZAC03022028	NZAC03022028	BOLD:ACL8574	NZAC03022028	649[0n]			0[n]			0[n]			0[n]			0				No				13-Jan-2020	Idris	Adult			Landcare Research, New Zealand Arthropod Collection
NZBRX	NZHYM3093-20	NZAC03023026	NZAC03023026	BOLD:AAV4382	NZAC03023026	418[0n]			0[n]			0[n]			0[n]			0				No				08-Mar-2010	Aspilota angusta	Adult			Landcare Research, New Zealand Arthropod Collection	Labcode i092
NZBRX	NZHYM3049-20	NZAC03023080	NZAC03023080	BOLD:AET9876	NZAC03023080	418[0n]			0[n]			0[n]			0[n]			0				No				02-Mar-2017	Aridelus rufotestaceus	Adult			Landcare Research, New Zealand Arthropod Collection	Labcode i042
NZBRX	NZHYM3045-20	NZAC03023361	NZAC03023361	BOLD:ACD4776	NZAC03023361	418[0n]			0[n]			0[n]			0[n]			0				No				05-Nov-2012	Kauriphanes	Adult			Landcare Research, New Zealand Arthropod Collection	Labcode i037
NZBRX	NZHYM3016-20	NZAC03023407	NZAC03023407	BOLD:ACN4650	NZAC03023407	658[0n]			0[n]			0[n]			0[n]			0				No				01-Jan-2019	Therophilus	Adult			Landcare Research, New Zealand Arthropod Collection	Labcode i008
NZBRX	NZHYM3044-20	NZAC03024912	NZAC03024912	BOLD:ABW8214	NZAC03024912	658[0n]			0[n]			0[n]			0[n]			0				No				11-Sep-2018	Caenophanes	Adult			Landcare Research, New Zealand Arthropod Collection	Labcode i036
NZBRX	NZHYM3038-20	NZAC03024990	NZAC03024990	BOLD:ABX8741	NZAC03024990	658[0n]			0[n]			0[n]			0[n]			0				No					Aleiodes	Adult			Landcare Research, New Zealand Arthropod Collection	Labcode i030
NZBRX	NZHYM3033-20	NZAC03025000	NZAC03025000	BOLD:ACU4378	NZAC03025000	658[0n]			0[n]			0[n]			0[n]			0				No				03-Nov-2015	Aleiodes	Adult			Landcare Research, New Zealand Arthropod Collection	Labcode i025
NZBRX	NZHYM3029-20	NZAC03025001	NZAC03025001	BOLD:ACU4378	NZAC03025001	658[0n]			0[n]			0[n]			0[n]			0				No				03-Nov-2015	Aleiodes	Adult			Landcare Research, New Zealand Arthropod Collection	Labcode i021
NZBRX	NZHYM3030-20	NZAC03025005	NZAC03025005	BOLD:ACU4378	NZAC03025005	658[0n]			0[n]			0[n]			0[n]			0				No				07-Jan-2016	Aleiodes	Adult			Landcare Research, New Zealand Arthropod Collection	Labcode i022
NZBRX	NZHYM3034-20	NZAC03025008	NZAC03025008	BOLD:ACU4378	NZAC03025008	658[0n]			0[n]			0[n]			0[n]			0				No				07-Jan-2016	Aleiodes	Adult			Landcare Research, New Zealand Arthropod Collection	Labcode i026
NZBRX	NZHYM3026-20	NZAC03025009	NZAC03025009	BOLD:AEG8243	NZAC03025009	658[0n]			0[n]			0[n]			0[n]			0				No				20-Aug-2015	Aleiodes	Adult			Landcare Research, New Zealand Arthropod Collection	Labcode i018
NZBRX	NZHYM3035-20	NZAC03025010	NZAC03025010	BOLD:ACU4378	NZAC03025010	658[0n]			0[n]			0[n]			0[n]			0				No				27-Nov-2014	Aleiodes	Adult			Landcare Research, New Zealand Arthropod Collection	Labcode i027
NZBRX	NZHYM3025-20	NZAC03025013	NZAC03025013	BOLD:AEG8243	NZAC03025013	658[0n]			0[n]			0[n]			0[n]			0				No				18-Jul-2014	Aleiodes	Adult			Landcare Research, New Zealand Arthropod Collection	Labcode i017
NZBRX	NZHYM3032-20	NZAC03025016	NZAC03025016	BOLD:AEG8243	NZAC03025016	658[0n]			0[n]			0[n]			0[n]			0				No				18-Jul-2014	Aleiodes	Adult			Landcare Research, New Zealand Arthropod Collection	Labcode i024
NZBRX	NZHYM3047-20	NZAC03025019	NZAC03025019	BOLD:AAV6917	NZAC03025019	658[0n]			0[n]			0[n]			0[n]			0				No				11-Mar-2014	Gonatopus alpinus	Adult			Landcare Research, New Zealand Arthropod Collection	Labcode i040
NZBRX	NZHYM3042-20	NZAC03025024	NZAC03025024	BOLD:AEF9986	NZAC03025024	658[0n]			0[n]			0[n]			0[n]			0				No				15-May-2018	Spathius thorpei	Adult			Landcare Research, New Zealand Arthropod Collection	Labcode i034
NZBRX	NZHYM3077-20	NZAC03025032	NZAC03025032		NZAC03025032	418[0n]			0[n]			0[n]			0[n]			0				No				05-Nov-2012	Meteorus	Adult			Landcare Research, New Zealand Arthropod Collection	Labcode i071
NZHYM	NZHYM3024-20	NZAC03025078	NZAC03025078	BOLD:AEG4805	NZAC03025078	658[0n]			0[n]			0[n]			0[n]			0				No				06-Dec-2016	Casinaria	Adult			Landcare Research, New Zealand Arthropod Collection	Labcode i016
NZHYM	NZHYM3022-20	NZAC03025079	NZAC03025079	BOLD:AEG4805	NZAC03025079	658[0n]			0[n]			0[n]			0[n]			0				No				06-Dec-2016	Casinaria	Adult			Landcare Research, New Zealand Arthropod Collection	Labcode i014
NZHYM	NZHYM3021-20	NZAC03025080	NZAC03025080	BOLD:AEG4805	NZAC03025080	658[0n]			0[n]			0[n]			0[n]			0				No				06-Dec-2016	Casinaria	Adult			Landcare Research, New Zealand Arthropod Collection	Labcode i013
NZHYM	NZHYM3023-20	NZAC03025081	NZAC03025081	BOLD:AEG4805	NZAC03025081	658[0n]			0[n]			0[n]			0[n]			0				No				06-Dec-2016	Casinaria	Adult			Landcare Research, New Zealand Arthropod Collection	Labcode i015
NZHYM	NZHYM2790-19	NZAC03025103	NZAC03025103	BOLD:ADZ7521	NZAC03025103	623[0n]	2		0[n]			0[n]			0[n]			0				Yes				11-Oct-2018	Cephalonomia pinkfloydi	Adult			Landcare Research, New Zealand Arthropod Collection
NZHYM	NZHYM3020-20	NZAC03025187	NZAC03025187	BOLD:ABW4826	NZAC03025187	658[0n]			0[n]			0[n]			0[n]			0				No				01-Jan-2015	Goniozus jamiei	Adult			Landcare Research, New Zealand Arthropod Collection	Labcode i012
NZHYM	NZHYM3019-20	NZAC03025188	NZAC03025188	BOLD:ABW4826	NZAC03025188	658[0n]			0[n]			0[n]			0[n]			0				No				01-Jan-2015	Goniozus jamiei	Adult			Landcare Research, New Zealand Arthropod Collection	Labcode i011
NZHYM	NZHYM3018-20	NZAC03025193	NZAC03025193	BOLD:ABW4826	NZAC03025193	658[0n]			0[n]			0[n]			0[n]			0				No				14-Dec-2013	Goniozus jamiei	Adult			Landcare Research, New Zealand Arthropod Collection	Labcode i010
NZBRX	NZHYM3076-20	NZAC03025277	NZAC03025277	BOLD:AAU1769	NZAC03025277	658[0n]			0[n]			0[n]			0[n]			0				No				04-Dec-2018	Meteorus	Adult			Landcare Research, New Zealand Arthropod Collection	Labcode i069
NZBRX	NZHYM3050-20	NZAC03025281	NZAC03025281	BOLD:ADO1200	NZAC03025281	658[0n]			0[n]			0[n]			0[n]			0				No				04-Dec-2018	Pronkia	Adult			Landcare Research, New Zealand Arthropod Collection	Labcode i043
NZBRX	NZHYM3064-20	NZAC03025303	NZAC03025303	BOLD:AAV6251	NZAC03025303	658[0n]			0[n]			0[n]			0[n]			0				No				13-Feb-2019	Neptihormius	Adult			Landcare Research, New Zealand Arthropod Collection	Labcode i057
NZBRX	NZHYM3052-20	NZAC03025331	NZAC03025331	BOLD:ABW8214	NZAC03025331	658[0n]			0[n]			0[n]			0[n]			0				No				08-Jan-2019	Caenophanes	Adult			Landcare Research, New Zealand Arthropod Collection	Labcode i045
NZBRX	NZHYM3027-20	NZAC03025348	NZAC03025348	BOLD:ADO9563	NZAC03025348	658[0n]			0[n]			0[n]			0[n]			0				No				06-Feb-2019	Aleiodes	Adult			Landcare Research, New Zealand Arthropod Collection	Labcode i019
NZBRX	NZHYM3059-20	NZAC03025352	NZAC03025352	BOLD:ADO1200	NZAC03025352	658[0n]			0[n]			0[n]			0[n]			0				No				08-Jan-2019	Pronkia	Adult			Landcare Research, New Zealand Arthropod Collection	Labcode i052
NZBRX	NZHYM3072-20	NZAC03025356	NZAC03025356	BOLD:AAU1769	NZAC03025356	658[0n]			0[n]			0[n]			0[n]			0				No				06-Feb-2019	Meteorus	Adult			Landcare Research, New Zealand Arthropod Collection	Labcode i065
NZBRX	NZHYM3036-20	NZAC03025374	NZAC03025374	BOLD:ACQ6516	NZAC03025374	658[0n]			0[n]			0[n]			0[n]			0				No				06-Feb-2019	Aleiodes	Adult			Landcare Research, New Zealand Arthropod Collection	Labcode i028
NZBRX	NZHYM3058-20	NZAC03025388	NZAC03025388	BOLD:ADO1200	NZAC03025388	658[0n]			0[n]			0[n]			0[n]			0				No				08-Jan-2019	Pronkia	Adult			Landcare Research, New Zealand Arthropod Collection	Labcode i051
NZHYM	NZHYM3014-20	NZAC03025398	NZAC03025398	BOLD:AAY6853	NZAC03025398	658[0n]			0[n]			0[n]			0[n]			0				No				02-Apr-2019	Anacis	Adult			Landcare Research, New Zealand Arthropod Collection	Labcode i004
NZBRX	NZHYM3065-20	NZAC03025399	NZAC03025399	BOLD:AEG7687	NZAC03025399	658[0n]			0[n]			0[n]			0[n]			0				No				04-Dec-2018	Austrohormius	Adult			Landcare Research, New Zealand Arthropod Collection	Labcode i058
NZHYM	NZHYM3075-20	NZAC03025400	NZAC03025400		NZAC03025400	418[0n]			0[n]			0[n]			0[n]			0				No				04-Dec-2018	Caenophanes	Adult			Landcare Research, New Zealand Arthropod Collection	Labcode i068
NZBRX	NZHYM3031-20	NZAC03025401	NZAC03025401	BOLD:AEG3968	NZAC03025401	658[0n]			0[n]			0[n]			0[n]			0				No				08-Jan-2019	Aleiodes	Adult			Landcare Research, New Zealand Arthropod Collection	Labcode i023
NZBRX	NZHYM3056-20	NZAC03025406	NZAC03025406	BOLD:ADO1200	NZAC03025406	658[0n]			0[n]			0[n]			0[n]			0				No				04-Dec-2018	Pronkia	Adult			Landcare Research, New Zealand Arthropod Collection	Labcode i049
NZBRX	NZHYM3067-20	NZAC03025407	NZAC03025407	BOLD:AAZ2912	NZAC03025407	418[0n]			0[n]			0[n]			0[n]			0				No				04-Dec-2018	Metaspathius kuscheli	Adult			Landcare Research, New Zealand Arthropod Collection	Labcode i060
NZBRX	NZHYM3053-20	NZAC03025409	NZAC03025409	BOLD:ABW8214	NZAC03025409	658[0n]			0[n]			0[n]			0[n]			0				No				06-Feb-2019	Caenophanes	Adult			Landcare Research, New Zealand Arthropod Collection	Labcode i046
NZBRX	NZHYM3066-20	NZAC03025412	NZAC03025412	BOLD:ADZ6977	NZAC03025412	418[0n]			0[n]			0[n]			0[n]			0				No				06-Feb-2019	Zealastoa waitakerensis	Adult			Landcare Research, New Zealand Arthropod Collection	Labcode i059
NZBRX	NZHYM3051-20	NZAC03025426	NZAC03025426	BOLD:ABW8214	NZAC03025426	658[0n]			0[n]			0[n]			0[n]			0				No				04-Dec-2018	Caenophanes	Adult			Landcare Research, New Zealand Arthropod Collection	Labcode i044
NZBRX	NZHYM3073-20	NZAC03025428	NZAC03025428	BOLD:ACL8556	NZAC03025428	658[0n]			0[n]			0[n]			0[n]			0				No				04-Dec-2018	Meteorus	Adult			Landcare Research, New Zealand Arthropod Collection	Labcode i066
NZHYM	NZHYM3074-20	NZAC03025430	NZAC03025430		NZAC03025430	418[0n]			0[n]			0[n]			0[n]			0				No				06-Feb-2019	Caenophanes	Adult			Landcare Research, New Zealand Arthropod Collection	Labcode i067
NZBRX	NZHYM3068-20	NZAC03025432	NZAC03025432	BOLD:AEG2686	NZAC03025432	658[0n]			0[n]			0[n]			0[n]			0				No				06-Feb-2019	Zealastoa	Adult			Landcare Research, New Zealand Arthropod Collection	Labcode i061
NZBRX	NZHYM3069-20	NZAC03025433	NZAC03025433	BOLD:AEG6525	NZAC03025433	658[0n]			0[n]			0[n]			0[n]			0				No				08-Jan-2019	Pronkia	Adult			Landcare Research, New Zealand Arthropod Collection	Labcode i062
NZBRX	NZHYM3071-20	NZAC03025434	NZAC03025434	BOLD:AAU8187	NZAC03025434	658[0n]			0[n]			0[n]			0[n]			0				No				08-Jan-2019	Meteorus pulchricornis	Adult			Landcare Research, New Zealand Arthropod Collection	Labcode i064
NZBRX	NZHYM3063-20	NZAC03025436	NZAC03025436	BOLD:AEG4326	NZAC03025436	658[0n]			0[n]			0[n]			0[n]			0				No				08-Jan-2019	Aleiodes	Adult			Landcare Research, New Zealand Arthropod Collection	Labcode i056
NZBRX	NZHYM3028-20	NZAC03025438	NZAC03025438	BOLD:AEG0007	NZAC03025438	658[0n]			0[n]			0[n]			0[n]			0				No				08-Jan-2019	Aleiodes	Adult			Landcare Research, New Zealand Arthropod Collection	Labcode i020
NZBRX	NZHYM3078-20	NZAC03025441	NZAC03025441	BOLD:AAV3169	NZAC03025441	658[0n]			0[n]			0[n]			0[n]			0				No				06-Feb-2019	Xynobius	Adult			Landcare Research, New Zealand Arthropod Collection	Labcode i072
NZBRX	NZHYM3079-20	NZAC03025445	NZAC03025445	BOLD:AAV3169	NZAC03025445	658[0n]			0[n]			0[n]			0[n]			0				No				04-Dec-2018	Xynobius	Adult			Landcare Research, New Zealand Arthropod Collection	Labcode i073
NZBRX	NZHYM3081-20	NZAC03025447	NZAC03025447	BOLD:AEG1871	NZAC03025447	658[0n]			0[n]			0[n]			0[n]			0				No				13-Feb-2019	Ascogaster tekapoense	Adult			Landcare Research, New Zealand Arthropod Collection	Labcode i075
NZBRX	NZHYM3057-20	NZAC03025448	NZAC03025448	BOLD:AEG3766	NZAC03025448	658[0n]			0[n]			0[n]			0[n]			0				No				13-Feb-2019	Pronkia	Adult			Landcare Research, New Zealand Arthropod Collection	Labcode i050
NZHYM	NZHYM3070-20	NZAC03025451	NZAC03025451	BOLD:AEG6347	NZAC03025451	658[0n]			0[n]			0[n]			0[n]			0				No				08-Jan-2019	Syntretus	Adult			Landcare Research, New Zealand Arthropod Collection	Labcode i063
NZBRX	NZHYM3080-20	NZAC03025452	NZAC03025452	BOLD:ACL8814	NZAC03025452	658[0n]			0[n]			0[n]			0[n]			0				No				08-Jan-2019	Notogaster	Adult			Landcare Research, New Zealand Arthropod Collection	Labcode i074
NZBRX	NZHYM3085-20	NZAC03026039	NZAC03026039	BOLD:AAV4382	NZAC03026039	418[0n]			0[n]			0[n]			0[n]			0				No				14-Mar-2010	Aspilota angusta	Adult			Landcare Research, New Zealand Arthropod Collection	Labcode i080
NZBRX	NZHYM3060-20	NZAC03026102	NZAC03026102	BOLD:ADO1200	NZAC03026102	658[0n]			0[n]			0[n]			0[n]			0				No				08-Jan-2019	Pronkia	Adult			Landcare Research, New Zealand Arthropod Collection	Labcode i053
NZBRX	NZHYM3089-20	NZAC03026336	NZAC03026336	BOLD:AAV4382	NZAC03026336	658[0n]			0[n]			0[n]			0[n]			0				No				08-Mar-2010	Aspilota angusta	Adult			Landcare Research, New Zealand Arthropod Collection	Labcode i087
NZBRX	NZHYM3054-20	NZAC03026617	NZAC03026617	BOLD:AEG5053	NZAC03026617	658[0n]			0[n]			0[n]			0[n]			0				No				06-Feb-2019	Pseudosyngaster pallidus	Adult			Landcare Research, New Zealand Arthropod Collection	Labcode i047
NZBRX	NZHYM3055-20	NZAC03026624	NZAC03026624	BOLD:ABW8214	NZAC03026624	658[0n]			0[n]			0[n]			0[n]			0				No				06-Feb-2019	Caenophanes	Adult			Landcare Research, New Zealand Arthropod Collection	Labcode i048
NZBRX	NZHYM3083-20	NZAC03026668	NZAC03026668	BOLD:AAV4382	NZAC03026668	418[0n]			0[n]			0[n]			0[n]			0				No				14-Mar-2010	Aspilota angusta	Adult			Landcare Research, New Zealand Arthropod Collection	Labcode i077
NZBRX	NZHYM3091-20	NZAC03026831	NZAC03026831	BOLD:AAV4382	NZAC03026831	418[0n]			0[n]			0[n]			0[n]			0				No				08-Mar-2010	Aspilota angusta	Adult			Landcare Research, New Zealand Arthropod Collection	Labcode i090
NZBRX	NZHYM3088-20	NZAC03026961	NZAC03026961	BOLD:AAV4382	NZAC03026961	658[0n]			0[n]			0[n]			0[n]			0				No				13-Mar-2010	Aspilota angusta	Adult			Landcare Research, New Zealand Arthropod Collection	Labcode i084
NZBRX	NZHYM3094-20	NZAC03027023	NZAC03027023	BOLD:AAV4382	NZAC03027023	658[0n]			0[n]			0[n]			0[n]			0				No				08-Mar-2010	Aspilota angusta	Adult			Landcare Research, New Zealand Arthropod Collection	Labcode i093
NZBRX	NZHYM3061-20	NZAC03027251	NZAC03027251	BOLD:ADO1200	NZAC03027251	658[0n]			0[n]			0[n]			0[n]			0				No				08-Jan-2019	Pronkia	Adult			Landcare Research, New Zealand Arthropod Collection	Labcode i054
NZBRX	NZHYM3087-20	NZAC03027285	NZAC03027285	BOLD:AAV4382	NZAC03027285	418[0n]			0[n]			0[n]			0[n]			0				No				13-Mar-2010	Aspilota angusta	Adult			Landcare Research, New Zealand Arthropod Collection	Labcode i083
NZIND	NZIND268-22	NZAC03029713	NZAC03029713	BOLD:AAV6917	NZAC03029713	658[1n]			0[n]			0[n]			0[n]			0				No					Gonatopus alpinus				Landcare Research, New Zealand Arthropod Collection	Specimen Destroyed
NZIND	NZIND270-22	NZAC03029715	NZAC03029715	BOLD:ACP4692	NZAC03029715	649[0n]			0[n]			0[n]			0[n]			0				No					Baeus				Landcare Research, New Zealand Arthropod Collection	Specimen Destroyed
NZIND	NZIND274-22	NZAC03029719	NZAC03029719	BOLD:ADO6039	NZAC03029719	649[1n]			0[n]			0[n]			0[n]			0				No					Odontacolus berryae				Landcare Research, New Zealand Arthropod Collection	Specimen Destroyed
NZIND	NZIND275-22	NZAC03029720	NZAC03029720	BOLD:ACP7436	NZAC03029720	635[0n]			0[n]			0[n]			0[n]			0				No					Elasmus				Landcare Research, New Zealand Arthropod Collection	Specimen Destroyed
NZIND	NZIND277-22	NZAC03029722	NZAC03029722	BOLD:AAF4164	NZAC03029722	658[0n]			0[n]			0[n]			0[n]			0				No					Ancistrocerus gazella				Landcare Research, New Zealand Arthropod Collection	Specimen Destroyed
NZIND	NZIND278-22	NZAC03029723	NZAC03029723	BOLD:AAY6853	NZAC03029723	658[0n]			0[n]			0[n]			0[n]			0				No					Anacis				Landcare Research, New Zealand Arthropod Collection	Specimen Destroyed
NZIND	NZIND287-22	NZAC03029732	NZAC03029732	BOLD:AAA9946	NZAC03029732	658[0n]			0[n]			0[n]			0[n]			0				No					Anthidium manicatum				Landcare Research, New Zealand Arthropod Collection	Specimen Destroyed
NZIND	NZIND289-22	NZAC03029734	NZAC03029734	BOLD:AAU1910	NZAC03029734	658[0n]			0[n]			0[n]			0[n]			0				No					Austroponera				Landcare Research, New Zealand Arthropod Collection	Specimen Destroyed
NZIND	NZIND293-22	NZAC03029738	NZAC03029738	BOLD:AAU2362	NZAC03029738	658[0n]			0[n]			0[n]			0[n]			0				No					Eupsenella insulana				Landcare Research, New Zealand Arthropod Collection	Specimen Destroyed
NZIND	NZIND297-22	NZAC03029744	NZAC03029744	BOLD:AEO6667	NZAC03029744	647[0n]			0[n]			0[n]			0[n]			0				No					Sclerodermus niveifemur				Landcare Research, New Zealand Arthropod Collection	Specimen Destroyed
NZIND	NZIND298-22	NZAC03029745	NZAC03029745	BOLD:AAV4792	NZAC03029745	658[1n]			0[n]			0[n]			0[n]			0				No					Laelius macfarlanei				Landcare Research, New Zealand Arthropod Collection	Specimen Destroyed
NZIND	NZIND300-22	NZAC03029747	NZAC03029747	BOLD:AAY6853	NZAC03029747	658[0n]			0[n]			0[n]			0[n]			0				No					Anacis				Landcare Research, New Zealand Arthropod Collection	Specimen Destroyed
NZIND	NZIND310-22	NZAC03029758	NZAC03029758	BOLD:ADT7554	NZAC03029758	658[0n]			0[n]			0[n]			0[n]			0				No					Chelaner				Landcare Research, New Zealand Arthropod Collection	Specimen Destroyed
NZBRX	NZHYM2884-20	NZAC03030020	NZAC03030020	BOLD:AEG6525	NZAC03030020	480[0n]	2		0[n]			0[n]			0[n]			0			1	No				10-Dec-2019	Pronkia	Adult			Landcare Research, New Zealand Arthropod Collection
NZIND	NZIND1169-23	NZAC03030023	NZAC03030023	BOLD:AFF0271	NZAC03030023	652[0n]			0[n]			0[n]			0[n]			0				No				10-Dec-2019	Eulophidae	Adult			Landcare Research, New Zealand Arthropod Collection
NZBRX	NZHYM2868-20	NZAC03030026	NZAC03030026	BOLD:AAU1769	NZAC03030026	629[0n]	2		0[n]			0[n]			0[n]			0			1	No				10-Dec-2019	Meteorus	Adult			Landcare Research, New Zealand Arthropod Collection
NZICH	NZICH291-20	NZAC03030068	NZAC03030068	BOLD:ABX9926	NZAC03030068	658[0n]	2		0[n]			0[n]			0[n]			0			1	Yes				11-Jan-2020	Degithina	Adult			Landcare Research, New Zealand Arthropod Collection
NZIND	NZIND1436-23	NZAC03030069	NZAC03030069	BOLD:AAV4793	NZAC03030069	418[0n]			0[n]			0[n]			0[n]			0				No				11-Jan-2020	Epyris tricristata	Adult			Landcare Research, New Zealand Arthropod Collection
NZIND	NZIND1437-23	NZAC03030070	NZAC03030070	BOLD:AAV4793	NZAC03030070	418[0n]			0[n]			0[n]			0[n]			0				No				11-Jan-2020	Epyris tricristata	Adult			Landcare Research, New Zealand Arthropod Collection
NZIND	NZIND1201-23	NZAC03030071	NZAC03030071	BOLD:ABW4826	NZAC03030071	658[0n]			0[n]			0[n]			0[n]			0				No				11-Jan-2020	Goniozus jamiei	Adult			Landcare Research, New Zealand Arthropod Collection
NZIND	NZIND1202-23	NZAC03030072	NZAC03030072	BOLD:ADC7117	NZAC03030072	658[0n]			0[n]			0[n]			0[n]			0				No				11-Jan-2020	Goniozus jamiei	Adult			Landcare Research, New Zealand Arthropod Collection
NZICH	NZICH292-20	NZAC03030078	NZAC03030078	BOLD:ACB5704	NZAC03030078	658[0n]	2		0[n]			0[n]			0[n]			0			1	Yes				11-Jan-2020	Mesochorus	Adult			Landcare Research, New Zealand Arthropod Collection
NZICH	NZICH293-20	NZAC03030079	NZAC03030079	BOLD:ADB1570	NZAC03030079	645[0n]	2		0[n]			0[n]			0[n]			0			1	Yes				11-Jan-2020	Campoplex	Adult			Landcare Research, New Zealand Arthropod Collection
NZICH	NZICH294-20	NZAC03030080	NZAC03030080	BOLD:ACV2571	NZAC03030080	658[0n]	2		0[n]			0[n]			0[n]			0			1	Yes				11-Jan-2020	Aclastus	Adult			Landcare Research, New Zealand Arthropod Collection
NZICH	NZICH295-20	NZAC03030081	NZAC03030081	BOLD:ACB7919	NZAC03030081	658[0n]	2		0[n]			0[n]			0[n]			0			1	Yes				11-Jan-2020	Casinaria	Adult			Landcare Research, New Zealand Arthropod Collection
NZICH	NZICH296-20	NZAC03030082	NZAC03030082	BOLD:ADB1570	NZAC03030082	657[0n]	2		0[n]			0[n]			0[n]			0			1	Yes				11-Jan-2020	Campoplex	Adult			Landcare Research, New Zealand Arthropod Collection
NZICH	NZICH297-20	NZAC03030083	NZAC03030083	BOLD:ABZ8015	NZAC03030083	655[0n]	2		0[n]			0[n]			0[n]			0			1	Yes				11-Jan-2020	Aucklandella	Adult			Landcare Research, New Zealand Arthropod Collection
NZICH	NZICH298-20	NZAC03030084	NZAC03030084	BOLD:ABZ8015	NZAC03030084	658[0n]	2		0[n]			0[n]			0[n]			0			1	Yes				11-Jan-2020	Aucklandella	Adult			Landcare Research, New Zealand Arthropod Collection
NZICH	NZICH299-20	NZAC03030085	NZAC03030085	BOLD:AAV3237	NZAC03030085	658[0n]	2		0[n]			0[n]			0[n]			0			1	Yes				11-Jan-2020	Aclastus	Adult			Landcare Research, New Zealand Arthropod Collection
NZICH	NZICH300-20	NZAC03030086	NZAC03030086	BOLD:AEH1544	NZAC03030086	575[0n]	2		0[n]			0[n]			0[n]			0			1	No				11-Jan-2020	Aucklandella	Adult			Landcare Research, New Zealand Arthropod Collection
NZICH	NZICH301-20	NZAC03030087	NZAC03030087	BOLD:AAV3237	NZAC03030087	658[0n]	2		0[n]			0[n]			0[n]			0			1	Yes				11-Jan-2020	Aclastus	Adult			Landcare Research, New Zealand Arthropod Collection
NZICH	NZICH302-20	NZAC03030088	NZAC03030088	BOLD:AEH1544	NZAC03030088	658[0n]	2		0[n]			0[n]			0[n]			0			1	Yes				11-Jan-2020	Aucklandella	Adult			Landcare Research, New Zealand Arthropod Collection
NZICH	NZICH303-20	NZAC03030089	NZAC03030089	BOLD:ABX8626	NZAC03030089	658[0n]	2		0[n]			0[n]			0[n]			0			1	Yes				11-Jan-2020	Casinaria	Adult			Landcare Research, New Zealand Arthropod Collection
NZICH	NZICH304-20	NZAC03030090	NZAC03030090	BOLD:ACB7919	NZAC03030090	658[0n]	2		0[n]			0[n]			0[n]			0			1	Yes				11-Jan-2020	Casinaria	Adult			Landcare Research, New Zealand Arthropod Collection
NZICH	NZICH305-20	NZAC03030091	NZAC03030091	BOLD:ACB7919	NZAC03030091	658[0n]	2		0[n]			0[n]			0[n]			0			1	Yes				11-Jan-2020	Casinaria	Adult			Landcare Research, New Zealand Arthropod Collection
NZICH	NZICH306-20	NZAC03030092	NZAC03030092	BOLD:ACB7919	NZAC03030092	658[0n]	2		0[n]			0[n]			0[n]			0			1	Yes				11-Jan-2020	Casinaria	Adult			Landcare Research, New Zealand Arthropod Collection
NZICH	NZICH307-20	NZAC03030093	NZAC03030093	BOLD:ABX8626	NZAC03030093	658[0n]	2		0[n]			0[n]			0[n]			0			1	Yes				11-Jan-2020	Casinaria	Adult			Landcare Research, New Zealand Arthropod Collection
NZICH	NZICH308-20	NZAC03030094	NZAC03030094	BOLD:AAV3643	NZAC03030094	658[5n]	2		0[n]			0[n]			0[n]			0			1	Yes				11-Jan-2020	Campoplex	Adult			Landcare Research, New Zealand Arthropod Collection
NZICH	NZICH310-20	NZAC03030096	NZAC03030096	BOLD:AEH1455	NZAC03030096	658[0n]	2		0[n]			0[n]			0[n]			0			1	Yes				11-Jan-2020	Aucklandella	Adult			Landcare Research, New Zealand Arthropod Collection
NZICH	NZICH311-20	NZAC03030097	NZAC03030097	BOLD:AAH7291	NZAC03030097	658[0n]	2		0[n]			0[n]			0[n]			0			1	Yes				11-Jan-2020	Aucklandella	Adult			Landcare Research, New Zealand Arthropod Collection
NZICH	NZICH313-20	NZAC03030099	NZAC03030099	BOLD:AAV3238	NZAC03030099	618[2n]	2		0[n]			0[n]			0[n]			0			1	No				11-Jan-2020	Campoplex	Adult			Landcare Research, New Zealand Arthropod Collection
NZICH	NZICH314-20	NZAC03030100	NZAC03030100	BOLD:AAV3238	NZAC03030100	657[0n]	2		0[n]			0[n]			0[n]			0			1	Yes				11-Jan-2020	Campoplex	Adult			Landcare Research, New Zealand Arthropod Collection
NZICH	NZICH315-20	NZAC03030101	NZAC03030101	BOLD:ABX9926	NZAC03030101	658[0n]	2		0[n]			0[n]			0[n]			0			1	Yes				11-Jan-2020	Degithina	Adult			Landcare Research, New Zealand Arthropod Collection
NZICH	NZICH316-20	NZAC03030102	NZAC03030102	BOLD:ABZ8015	NZAC03030102	658[0n]	2		0[n]			0[n]			0[n]			0			1	Yes				11-Jan-2020	Aucklandella	Adult			Landcare Research, New Zealand Arthropod Collection
NZICH	NZICH317-20	NZAC03030103	NZAC03030103	BOLD:ACV2002	NZAC03030103	658[0n]	2		0[n]			0[n]			0[n]			0			1	Yes				11-Jan-2020	Aucklandella	Adult			Landcare Research, New Zealand Arthropod Collection
NZICH	NZICH318-20	NZAC03030104	NZAC03030104	BOLD:ABX9926	NZAC03030104	658[0n]	2		0[n]			0[n]			0[n]			0			1	Yes				11-Jan-2020	Degithina	Adult			Landcare Research, New Zealand Arthropod Collection
NZICH	NZICH319-20	NZAC03030105	NZAC03030105	BOLD:AEH1455	NZAC03030105	658[0n]	2		0[n]			0[n]			0[n]			0			1	Yes				11-Jan-2020	Aucklandella	Adult			Landcare Research, New Zealand Arthropod Collection
NZICH	NZICH320-20	NZAC03030106	NZAC03030106	BOLD:AEH1455	NZAC03030106	658[0n]	2		0[n]			0[n]			0[n]			0			1	Yes				11-Jan-2020	Aucklandella	Adult			Landcare Research, New Zealand Arthropod Collection
NZICH	NZICH321-20	NZAC03030107	NZAC03030107	BOLD:ABY0300	NZAC03030107	603[0n]	2		0[n]			0[n]			0[n]			0			1	Yes				11-Jan-2020	Lissonota	Adult			Landcare Research, New Zealand Arthropod Collection
NZICH	NZICH322-20	NZAC03030108	NZAC03030108	BOLD:AEH1455	NZAC03030108	658[0n]	2		0[n]			0[n]			0[n]			0			1	Yes				11-Jan-2020	Aucklandella	Adult			Landcare Research, New Zealand Arthropod Collection
NZICH	NZICH323-20	NZAC03030109	NZAC03030109	BOLD:AAV3643	NZAC03030109	658[0n]	2		0[n]			0[n]			0[n]			0			1	Yes				11-Jan-2020	Campoplex	Adult			Landcare Research, New Zealand Arthropod Collection
NZICH	NZICH324-20	NZAC03030110	NZAC03030110	BOLD:ABZ8015	NZAC03030110	658[0n]	2		0[n]			0[n]			0[n]			0			1	Yes				11-Jan-2020	Aucklandella	Adult			Landcare Research, New Zealand Arthropod Collection
NZICH	NZICH335-20	NZAC03030121	NZAC03030121	BOLD:AEH2164	NZAC03030121	658[0n]	2		0[n]			0[n]			0[n]			0			1	Yes				11-Jan-2020	Casinaria	Adult			Landcare Research, New Zealand Arthropod Collection
NZICH	NZICH336-20	NZAC03030122	NZAC03030122	BOLD:ABX8626	NZAC03030122	649[0n]	2		0[n]			0[n]			0[n]			0			1	Yes				11-Jan-2020	Casinaria	Adult			Landcare Research, New Zealand Arthropod Collection
NZICH	NZICH337-20	NZAC03030123	NZAC03030123	BOLD:AAV3640	NZAC03030123	417[0n]	2		0[n]			0[n]			0[n]			0			1	No				11-Jan-2020	Campoplex	Adult			Landcare Research, New Zealand Arthropod Collection
NZICH	NZICH338-20	NZAC03030124	NZAC03030124	BOLD:ACB5704	NZAC03030124	658[0n]	2		0[n]			0[n]			0[n]			0			1	Yes				11-Jan-2020	Mesochorus	Adult			Landcare Research, New Zealand Arthropod Collection
NZICH	NZICH339-20	NZAC03030125	NZAC03030125	BOLD:AAL8917	NZAC03030125	658[0n]	2		0[n]			0[n]			0[n]			0			1	Yes				11-Jan-2020	Megastylus	Adult			Landcare Research, New Zealand Arthropod Collection
NZICH	NZICH340-20	NZAC03030126	NZAC03030126	BOLD:ACB7919	NZAC03030126	643[0n]	2		0[n]			0[n]			0[n]			0			1	Yes				11-Jan-2020	Casinaria	Adult			Landcare Research, New Zealand Arthropod Collection
NZICH	NZICH345-20	NZAC03030131	NZAC03030131	BOLD:ABX8626	NZAC03030131	658[0n]	2		0[n]			0[n]			0[n]			0			1	Yes				11-Jan-2020	Casinaria	Adult			Landcare Research, New Zealand Arthropod Collection
NZICH	NZICH346-20	NZAC03030132	NZAC03030132	BOLD:AAV3643	NZAC03030132	658[1n]	2		0[n]			0[n]			0[n]			0			1	Yes				11-Jan-2020	Campoplex	Adult			Landcare Research, New Zealand Arthropod Collection
NZICH	NZICH196-20	NZAC03030134	NZAC03030134	BOLD:ADB1570	NZAC03030134	658[0n]	2		0[n]			0[n]			0[n]			0			1	Yes				01-Nov-2019	Campoplex	Adult			Landcare Research, New Zealand Arthropod Collection
NZICH	NZICH197-20	NZAC03030135	NZAC03030135	BOLD:ABZ8015	NZAC03030135	658[0n]	2		0[n]			0[n]			0[n]			0			1	Yes				01-Nov-2019	Aucklandella	Adult			Landcare Research, New Zealand Arthropod Collection
NZICH	NZICH198-20	NZAC03030136	NZAC03030136	BOLD:AAW7776	NZAC03030136	658[0n]	2		0[n]			0[n]			0[n]			0			1	Yes				01-Nov-2019	Xanthocryptus novozealandicus	Adult			Landcare Research, New Zealand Arthropod Collection
NZICH	NZICH199-20	NZAC03030137	NZAC03030137	BOLD:AAV1978	NZAC03030137	658[0n]	2		0[n]			0[n]			0[n]			0			1	Yes				01-Nov-2019	Diadegma	Adult			Landcare Research, New Zealand Arthropod Collection
NZICH	NZICH201-20	NZAC03030139	NZAC03030139	BOLD:AAV1978	NZAC03030139	658[0n]	2		0[n]			0[n]			0[n]			0			1	Yes				01-Nov-2019	Diadegma	Adult			Landcare Research, New Zealand Arthropod Collection
NZICH	NZICH202-20	NZAC03030140	NZAC03030140	BOLD:ADB1570	NZAC03030140	658[0n]	2		0[n]			0[n]			0[n]			0			1	Yes				01-Nov-2019	Campoplex	Adult			Landcare Research, New Zealand Arthropod Collection
NZICH	NZICH208-20	NZAC03030146	NZAC03030146	BOLD:ACV2430	NZAC03030146	604[2n]	2		0[n]			0[n]			0[n]			0			1	Yes				11-Jan-2019	Aucklandella	Adult			Landcare Research, New Zealand Arthropod Collection
NZICH	NZICH349-20	NZAC03030148	NZAC03030148	BOLD:ACB5256	NZAC03030148	658[0n]	2		0[n]			0[n]			0[n]			0			1	Yes				11-Jan-2019	Carria fortipes	Adult			Landcare Research, New Zealand Arthropod Collection
NZICH	NZICH351-20	NZAC03030150	NZAC03030150	BOLD:ABX8626	NZAC03030150	636[0n]	2		0[n]			0[n]			0[n]			0			1	Yes				11-Jan-2019	Casinaria	Adult			Landcare Research, New Zealand Arthropod Collection
NZICH	NZICH352-20	NZAC03030151	NZAC03030151	BOLD:ACB3877	NZAC03030151	646[0n]	2		0[n]			0[n]			0[n]			0			1	Yes				11-Jan-2019	Diadegma	Adult			Landcare Research, New Zealand Arthropod Collection
NZICH	NZICH353-20	NZAC03030152	NZAC03030152	BOLD:AAV3239	NZAC03030152	583[1n]	2		0[n]			0[n]			0[n]			0			1	No				11-Jan-2019	Isdromas	Adult			Landcare Research, New Zealand Arthropod Collection
NZICH	NZICH354-20	NZAC03030153	NZAC03030153	BOLD:ACV2590	NZAC03030153	622[0n]	2		0[n]			0[n]			0[n]			0			1	Yes				11-Jan-2019	Aclastus	Adult			Landcare Research, New Zealand Arthropod Collection
NZICH	NZICH355-20	NZAC03030154	NZAC03030154	BOLD:AAV3645	NZAC03030154	658[0n]	2		0[n]			0[n]			0[n]			0			1	Yes				11-Jan-2019	Diadegma	Adult			Landcare Research, New Zealand Arthropod Collection
NZICH	NZICH357-20	NZAC03030156	NZAC03030156	BOLD:ABX8626	NZAC03030156	658[0n]	2		0[n]			0[n]			0[n]			0			1	Yes				11-Jan-2019	Casinaria	Adult			Landcare Research, New Zealand Arthropod Collection
NZICH	NZICH359-20	NZAC03030158	NZAC03030158	BOLD:AAV3237	NZAC03030158	658[0n]	2		0[n]			0[n]			0[n]			0			1	Yes				11-Jan-2019	Aclastus	Adult			Landcare Research, New Zealand Arthropod Collection
NZICH	NZICH360-20	NZAC03030159	NZAC03030159	BOLD:ACV2571	NZAC03030159	658[0n]	2		0[n]			0[n]			0[n]			0			1	Yes				11-Jan-2019	Aclastus	Adult			Landcare Research, New Zealand Arthropod Collection
NZICH	NZICH361-20	NZAC03030160	NZAC03030160	BOLD:ABA2489	NZAC03030160	636[2n]	2		0[n]			0[n]			0[n]			0			1	No				11-Jan-2019	Megastylus	Adult			Landcare Research, New Zealand Arthropod Collection
NZICH	NZICH363-20	NZAC03030162	NZAC03030162	BOLD:AAI3882	NZAC03030162	657[0n]	2		0[n]			0[n]			0[n]			0			1	Yes				15-Nov-2019	Campoplex	Adult			Landcare Research, New Zealand Arthropod Collection
NZICH	NZICH364-20	NZAC03030163	NZAC03030163	BOLD:ACV3131	NZAC03030163	658[0n]	2		0[n]			0[n]			0[n]			0			1	Yes				15-Nov-2019	Degithina	Adult			Landcare Research, New Zealand Arthropod Collection
NZICH	NZICH365-20	NZAC03030164	NZAC03030164	BOLD:AAV0469	NZAC03030164	658[0n]	2		0[n]			0[n]			0[n]			0			1	Yes				15-Nov-2019	Aucklandella	Adult			Landcare Research, New Zealand Arthropod Collection
NZICH	NZICH366-20	NZAC03030165	NZAC03030165	BOLD:AAV0469	NZAC03030165	658[0n]	2		0[n]			0[n]			0[n]			0			1	Yes				15-Nov-2019	Aucklandella	Adult			Landcare Research, New Zealand Arthropod Collection
NZICH	NZICH367-20	NZAC03030166	NZAC03030166	BOLD:AAV0469	NZAC03030166	658[0n]	2		0[n]			0[n]			0[n]			0			1	Yes				15-Nov-2019	Aucklandella	Adult			Landcare Research, New Zealand Arthropod Collection
NZICH	NZICH368-20	NZAC03030167	NZAC03030167	BOLD:AAV3640	NZAC03030167	657[0n]	2		0[n]			0[n]			0[n]			0			1	Yes				15-Nov-2019	Campoplex	Adult			Landcare Research, New Zealand Arthropod Collection
NZICH	NZICH369-20	NZAC03030168	NZAC03030168	BOLD:AAV3640	NZAC03030168	657[0n]	2		0[n]			0[n]			0[n]			0			1	Yes				15-Nov-2019	Campoplex	Adult			Landcare Research, New Zealand Arthropod Collection
NZICH	NZICH370-20	NZAC03030169	NZAC03030169	BOLD:ACB7919	NZAC03030169	632[2n]	2		0[n]			0[n]			0[n]			0			1	Yes				15-Nov-2019	Casinaria	Adult			Landcare Research, New Zealand Arthropod Collection
NZICH	NZICH371-20	NZAC03030170	NZAC03030170	BOLD:AAV3645	NZAC03030170	658[0n]	2		0[n]			0[n]			0[n]			0			1	Yes				15-Nov-2019	Diadegma	Adult			Landcare Research, New Zealand Arthropod Collection
NZICH	NZICH373-20	NZAC03030172	NZAC03030172	BOLD:AAV3236	NZAC03030172	658[0n]	2		0[n]			0[n]			0[n]			0			1	Yes				15-Nov-2019	Isdromas	Adult			Landcare Research, New Zealand Arthropod Collection
NZICH	NZICH374-20	NZAC03030173	NZAC03030173	BOLD:AAV4402	NZAC03030173	647[0n]	2		0[n]			0[n]			0[n]			0			1	Yes				15-Nov-2019	Isdromas	Adult			Landcare Research, New Zealand Arthropod Collection
NZICH	NZICH375-20	NZAC03030174	NZAC03030174	BOLD:AAV3640	NZAC03030174	657[0n]	2		0[n]			0[n]			0[n]			0			1	Yes				15-Nov-2019	Campoplex	Adult			Landcare Research, New Zealand Arthropod Collection
NZICH	NZICH376-20	NZAC03030175	NZAC03030175	BOLD:AAV3640	NZAC03030175	657[0n]	2		0[n]			0[n]			0[n]			0			1	Yes				15-Nov-2019	Campoplex	Adult			Landcare Research, New Zealand Arthropod Collection
NZICH	NZICH377-20	NZAC03030176	NZAC03030176	BOLD:AAV3640	NZAC03030176	657[0n]	2		0[n]			0[n]			0[n]			0			1	Yes				15-Nov-2019	Campoplex	Adult			Landcare Research, New Zealand Arthropod Collection
NZICH	NZICH378-20	NZAC03030177	NZAC03030177	BOLD:ACV2571	NZAC03030177	658[0n]	2		0[n]			0[n]			0[n]			0			1	Yes				15-Nov-2019	Aclastus	Adult			Landcare Research, New Zealand Arthropod Collection
NZICH	NZICH379-20	NZAC03030178	NZAC03030178	BOLD:AEH1856	NZAC03030178	540[1n]	2		0[n]			0[n]			0[n]			0			1	Yes				15-Nov-2019	Barycnellus globosus	Adult			Landcare Research, New Zealand Arthropod Collection
NZICH	NZICH380-20	NZAC03030179	NZAC03030179	BOLD:AAV3640	NZAC03030179	633[0n]	2		0[n]			0[n]			0[n]			0			1	Yes				15-Nov-2019	Campoplex	Adult			Landcare Research, New Zealand Arthropod Collection
NZICH	NZICH381-20	NZAC03030180	NZAC03030180	BOLD:ACV2571	NZAC03030180	658[0n]	2		0[n]			0[n]			0[n]			0			1	Yes				15-Nov-2019	Aclastus	Adult			Landcare Research, New Zealand Arthropod Collection
NZICH	NZICH382-20	NZAC03030181	NZAC03030181	BOLD:AAV3645	NZAC03030181	658[0n]	2		0[n]			0[n]			0[n]			0			1	Yes				15-Nov-2019	Diadegma	Adult			Landcare Research, New Zealand Arthropod Collection
NZICH	NZICH383-20	NZAC03030182	NZAC03030182	BOLD:AAV3640	NZAC03030182	657[0n]	2		0[n]			0[n]			0[n]			0			1	Yes				15-Nov-2019	Campoplex	Adult			Landcare Research, New Zealand Arthropod Collection
NZICH	NZICH055-20	NZAC03030183	NZAC03030183	BOLD:AEH1857	NZAC03030183	559[1n]	2		0[n]			0[n]			0[n]			0			1	No				10-Dec-2019	Barycnellus globosus	Adult			Landcare Research, New Zealand Arthropod Collection
NZICH	NZICH058-20	NZAC03030186	NZAC03030186	BOLD:ACV2468	NZAC03030186	658[0n]	2		0[n]			0[n]			0[n]			0			1	Yes				10-Dec-2019	Isdromas	Adult			Landcare Research, New Zealand Arthropod Collection
NZICH	NZICH059-20	NZAC03030187	NZAC03030187	BOLD:AAV3238	NZAC03030187	658[0n]	2		0[n]			0[n]			0[n]			0			1	Yes				10-Dec-2019	Campoplex	Adult			Landcare Research, New Zealand Arthropod Collection
NZICH	NZICH061-20	NZAC03030189	NZAC03030189	BOLD:ABX8250	NZAC03030189	658[0n]	2		0[n]			0[n]			0[n]			0			1	Yes				10-Dec-2019	Dusona	Adult	Dusona stramineipes		Landcare Research, New Zealand Arthropod Collection
NZICH	NZICH062-20	NZAC03030190	NZAC03030190	BOLD:AAZ7886	NZAC03030190	658[0n]	2		0[n]			0[n]			0[n]			0			1	Yes				10-Dec-2019	Helictes	Adult			Landcare Research, New Zealand Arthropod Collection
NZICH	NZICH063-20	NZAC03030191	NZAC03030191	BOLD:AAV3239	NZAC03030191	658[0n]	2		0[n]			0[n]			0[n]			0			1	Yes				10-Dec-2019	Isdromas	Adult			Landcare Research, New Zealand Arthropod Collection
NZICH	NZICH064-20	NZAC03030192	NZAC03030192	BOLD:AAV3237	NZAC03030192	658[0n]	2		0[n]			0[n]			0[n]			0			1	Yes				10-Dec-2019	Aclastus	Adult			Landcare Research, New Zealand Arthropod Collection
NZICH	NZICH067-20	NZAC03030195	NZAC03030195	BOLD:AAV3238	NZAC03030195	632[0n]	2		0[n]			0[n]			0[n]			0			1	Yes				10-Dec-2019	Campoplex	Adult			Landcare Research, New Zealand Arthropod Collection
NZICH	NZICH068-20	NZAC03030196	NZAC03030196	BOLD:AAV3645	NZAC03030196	658[0n]	2		0[n]			0[n]			0[n]			0			1	Yes				10-Dec-2019	Diadegma	Adult			Landcare Research, New Zealand Arthropod Collection
NZICH	NZICH070-20	NZAC03030198	NZAC03030198	BOLD:AAZ7886	NZAC03030198	658[0n]	2		0[n]			0[n]			0[n]			0			1	Yes				10-Dec-2019	Helictes	Adult			Landcare Research, New Zealand Arthropod Collection
NZICH	NZICH071-20	NZAC03030199	NZAC03030199	BOLD:AAV3237	NZAC03030199	658[0n]	2		0[n]			0[n]			0[n]			0			1	Yes				10-Dec-2019	Aclastus	Adult			Landcare Research, New Zealand Arthropod Collection
NZICH	NZICH072-20	NZAC03030200	NZAC03030200	BOLD:AAV3645	NZAC03030200	658[0n]	2		0[n]			0[n]			0[n]			0			1	Yes				10-Dec-2019	Diadegma	Adult			Landcare Research, New Zealand Arthropod Collection
NZICH	NZICH073-20	NZAC03030201	NZAC03030201	BOLD:AAL8917	NZAC03030201	658[0n]	2		0[n]			0[n]			0[n]			0			1	Yes				10-Dec-2019	Megastylus	Adult			Landcare Research, New Zealand Arthropod Collection
NZICH	NZICH075-20	NZAC03030202	NZAC03030202	BOLD:ACB7919	NZAC03030202	638[0n]	2		0[n]			0[n]			0[n]			0			1	Yes				10-Dec-2019	Casinaria	Adult			Landcare Research, New Zealand Arthropod Collection
NZICH	NZICH076-20	NZAC03030203	NZAC03030203	BOLD:AAV3640	NZAC03030203	658[0n]	2		0[n]			0[n]			0[n]			0			1	Yes				10-Dec-2019	Campoplex	Adult			Landcare Research, New Zealand Arthropod Collection
NZICH	NZICH077-20	NZAC03030204	NZAC03030204	BOLD:AAV3640	NZAC03030204	658[0n]	2		0[n]			0[n]			0[n]			0			1	Yes				10-Dec-2019	Campoplex	Adult			Landcare Research, New Zealand Arthropod Collection
NZICH	NZICH078-20	NZAC03030205	NZAC03030205	BOLD:ACU4886	NZAC03030205	580[0n]	2		0[n]			0[n]			0[n]			0			1	Yes				10-Dec-2019	Paraphylax	Adult			Landcare Research, New Zealand Arthropod Collection
NZICH	NZICH079-20	NZAC03030206	NZAC03030206	BOLD:AAV3640	NZAC03030206	644[0n]	2		0[n]			0[n]			0[n]			0			1	Yes				10-Dec-2019	Campoplex	Adult			Landcare Research, New Zealand Arthropod Collection
NZICH	NZICH080-20	NZAC03030207	NZAC03030207	BOLD:ACP7239	NZAC03030207	607[1n]	2		0[n]			0[n]			0[n]			0			1	No				10-Dec-2019	Aucklandella	Adult			Landcare Research, New Zealand Arthropod Collection
NZICH	NZICH081-20	NZAC03030208	NZAC03030208	BOLD:AEH3034	NZAC03030208	658[0n]	2		0[n]			0[n]			0[n]			0			1	Yes				10-Dec-2019	Helictes	Adult			Landcare Research, New Zealand Arthropod Collection
NZICH	NZICH082-20	NZAC03030209	NZAC03030209	BOLD:ABA2489	NZAC03030209	634[0n]	2		0[n]			0[n]			0[n]			0			1	No				10-Dec-2019	Megastylus	Adult			Landcare Research, New Zealand Arthropod Collection
NZICH	NZICH083-20	NZAC03030210	NZAC03030210	BOLD:AAV3640	NZAC03030210	658[0n]	2		0[n]			0[n]			0[n]			0			1	Yes				10-Dec-2019	Campoplex	Adult			Landcare Research, New Zealand Arthropod Collection
NZICH	NZICH084-20	NZAC03030211	NZAC03030211	BOLD:AEH2078	NZAC03030211	658[0n]	2		0[n]			0[n]			0[n]			0			1	Yes				10-Dec-2019	Aclastus	Adult			Landcare Research, New Zealand Arthropod Collection
NZICH	NZICH085-20	NZAC03030212	NZAC03030212	BOLD:AAV4402	NZAC03030212	658[0n]	2		0[n]			0[n]			0[n]			0			1	Yes				10-Dec-2019	Isdromas	Adult			Landcare Research, New Zealand Arthropod Collection
NZICH	NZICH087-20	NZAC03030213	NZAC03030213	BOLD:ACB7919	NZAC03030213	658[0n]	2		0[n]			0[n]			0[n]			0			1	Yes				11-Jan-2020	Casinaria	Adult			Landcare Research, New Zealand Arthropod Collection
NZICH	NZICH088-20	NZAC03030214	NZAC03030214	BOLD:AAV3644	NZAC03030214	658[0n]	2		0[n]			0[n]			0[n]			0			1	Yes				11-Jan-2020	Campoplex	Adult			Landcare Research, New Zealand Arthropod Collection
NZICH	NZICH091-20	NZAC03030216	NZAC03030216	BOLD:ACV3131	NZAC03030216	658[0n]	2		0[n]			0[n]			0[n]			0			1	Yes				15-Nov-2019	Degithina	Adult			Landcare Research, New Zealand Arthropod Collection
NZICH	NZICH092-20	NZAC03030217	NZAC03030217	BOLD:AAV3640	NZAC03030217	658[0n]	2		0[n]			0[n]			0[n]			0			1	Yes				15-Nov-2019	Campoplex	Adult			Landcare Research, New Zealand Arthropod Collection
NZICH	NZICH094-20	NZAC03030219	NZAC03030219	BOLD:AAV3237	NZAC03030219	658[0n]	2		0[n]			0[n]			0[n]			0			1	Yes				15-Nov-2019	Aclastus	Adult			Landcare Research, New Zealand Arthropod Collection
NZICH	NZICH095-20	NZAC03030220	NZAC03030220	BOLD:AAV3238	NZAC03030220	658[0n]	2		0[n]			0[n]			0[n]			0			1	Yes				15-Nov-2019	Campoplex	Adult			Landcare Research, New Zealand Arthropod Collection
NZICH	NZICH096-20	NZAC03030221	NZAC03030221	BOLD:ACB5256	NZAC03030221	658[0n]	2		0[n]			0[n]			0[n]			0			1	Yes				15-Nov-2019	Carria fortipes	Adult			Landcare Research, New Zealand Arthropod Collection
NZICH	NZICH097-20	NZAC03030222	NZAC03030222	BOLD:AAV2707	NZAC03030222	602[2n]	2		0[n]			0[n]			0[n]			0			1	Yes				15-Nov-2019	Barycnellus robustus	Adult			Landcare Research, New Zealand Arthropod Collection
NZICH	NZICH098-20	NZAC03030223	NZAC03030223	BOLD:AAV3237	NZAC03030223	658[0n]	2		0[n]			0[n]			0[n]			0			1	Yes				15-Nov-2019	Aclastus	Adult			Landcare Research, New Zealand Arthropod Collection
NZICH	NZICH100-20	NZAC03030225	NZAC03030225	BOLD:AAV3645	NZAC03030225	575[2n]	2		0[n]			0[n]			0[n]			0			1	No				15-Nov-2019	Diadegma	Adult			Landcare Research, New Zealand Arthropod Collection
NZICH	NZICH102-20	NZAC03030227	NZAC03030227	BOLD:AEH1856	NZAC03030227	632[0n]	2		0[n]			0[n]			0[n]			0			1	Yes				15-Nov-2019	Barycnellus globosus	Adult			Landcare Research, New Zealand Arthropod Collection
NZICH	NZICH104-20	NZAC03030229	NZAC03030229	BOLD:ABZ0268	NZAC03030229	658[0n]	2		0[n]			0[n]			0[n]			0			1	Yes				15-Nov-2019	Campoplex	Adult			Landcare Research, New Zealand Arthropod Collection
NZICH	NZICH106-20	NZAC03030231	NZAC03030231	BOLD:ABZ0268	NZAC03030231	658[0n]	2		0[n]			0[n]			0[n]			0			1	Yes				15-Nov-2019	Campoplex	Adult			Landcare Research, New Zealand Arthropod Collection
NZICH	NZICH107-20	NZAC03030232	NZAC03030232	BOLD:AAV3645	NZAC03030232	491[1n]	2		0[n]			0[n]			0[n]			0			1	No				15-Nov-2019	Diadegma	Adult			Landcare Research, New Zealand Arthropod Collection
NZICH	NZICH108-20	NZAC03030233	NZAC03030233	BOLD:AAV3239	NZAC03030233	632[0n]	2		0[n]			0[n]			0[n]			0			1	Yes				15-Nov-2019	Isdromas	Adult			Landcare Research, New Zealand Arthropod Collection
NZICH	NZICH006-20	NZAC03030234	NZAC03030234	BOLD:AAH7291	NZAC03030234	658[0n]	2		0[n]			0[n]			0[n]			0			1	Yes				10-Dec-2019	Aucklandella	Adult			Landcare Research, New Zealand Arthropod Collection
NZICH	NZICH007-20	NZAC03030235	NZAC03030235	BOLD:AAZ7886	NZAC03030235	658[0n]	2		0[n]			0[n]			0[n]			0			1	Yes				10-Dec-2019	Helictes	Adult			Landcare Research, New Zealand Arthropod Collection
NZICH	NZICH008-20	NZAC03030236	NZAC03030236	BOLD:AAV3235	NZAC03030236	658[0n]	2		0[n]			0[n]			0[n]			0			1	Yes				10-Dec-2019	Isdromas	Adult			Landcare Research, New Zealand Arthropod Collection
NZICH	NZICH009-20	NZAC03030237	NZAC03030237	BOLD:AAZ7886	NZAC03030237	658[0n]	2		0[n]			0[n]			0[n]			0			1	Yes				10-Dec-2019	Helictes	Adult			Landcare Research, New Zealand Arthropod Collection
NZICH	NZICH010-20	NZAC03030238	NZAC03030238	BOLD:AAZ7886	NZAC03030238	658[0n]	2		0[n]			0[n]			0[n]			0			1	Yes				10-Dec-2019	Helictes	Adult			Landcare Research, New Zealand Arthropod Collection
NZICH	NZICH011-20	NZAC03030239	NZAC03030239	BOLD:AEH1856	NZAC03030239	658[0n]	2		0[n]			0[n]			0[n]			0			1	Yes				10-Dec-2019	Barycnellus globosus	Adult			Landcare Research, New Zealand Arthropod Collection
NZICH	NZICH012-20	NZAC03030240	NZAC03030240	BOLD:AAV3238	NZAC03030240	658[0n]	2		0[n]			0[n]			0[n]			0			1	Yes				10-Dec-2019	Campoplex	Adult			Landcare Research, New Zealand Arthropod Collection
NZICH	NZICH013-20	NZAC03030241	NZAC03030241	BOLD:ACB5256	NZAC03030241	658[0n]	2		0[n]			0[n]			0[n]			0			1	Yes				10-Dec-2019	Carria	Adult			Landcare Research, New Zealand Arthropod Collection
NZICH	NZICH014-20	NZAC03030242	NZAC03030242	BOLD:AAZ7886	NZAC03030242	658[0n]	2		0[n]			0[n]			0[n]			0			1	Yes				10-Dec-2019	Helictes	Adult			Landcare Research, New Zealand Arthropod Collection
NZICH	NZICH015-20	NZAC03030243	NZAC03030243	BOLD:AAV0469	NZAC03030243	626[0n]	2		0[n]			0[n]			0[n]			0			1	Yes				10-Dec-2019	Aucklandella	Adult			Landcare Research, New Zealand Arthropod Collection
NZICH	NZICH017-20	NZAC03030244	NZAC03030244	BOLD:AAV3643	NZAC03030244	632[0n]	2		0[n]			0[n]			0[n]			0			1	Yes				11-Jan-2020	Campoplex	Adult			Landcare Research, New Zealand Arthropod Collection
NZICH	NZICH018-20	NZAC03030245	NZAC03030245	BOLD:AAV3239	NZAC03030245	633[0n]	2		0[n]			0[n]			0[n]			0			1	Yes				11-Jan-2020	Isdromas	Adult			Landcare Research, New Zealand Arthropod Collection
NZICH	NZICH021-20	NZAC03030248	NZAC03030248	BOLD:AAV3640	NZAC03030248	658[0n]	2		0[n]			0[n]			0[n]			0			1	Yes				11-Jan-2020	Campoplex	Adult			Landcare Research, New Zealand Arthropod Collection
NZICH	NZICH022-20	NZAC03030249	NZAC03030249	BOLD:AAV3640	NZAC03030249	658[0n]	2		0[n]			0[n]			0[n]			0			1	Yes				11-Jan-2020	Campoplex	Adult			Landcare Research, New Zealand Arthropod Collection
NZICH	NZICH023-20	NZAC03030250	NZAC03030250	BOLD:AAV3640	NZAC03030250	658[0n]	2		0[n]			0[n]			0[n]			0			1	Yes				11-Jan-2020	Campoplex	Adult			Landcare Research, New Zealand Arthropod Collection
NZICH	NZICH024-20	NZAC03030251	NZAC03030251	BOLD:AAV3643	NZAC03030251	658[0n]	2		0[n]			0[n]			0[n]			0			1	Yes				11-Jan-2020	Campoplex	Adult			Landcare Research, New Zealand Arthropod Collection
NZICH	NZICH025-20	NZAC03030252	NZAC03030252	BOLD:AAH7291	NZAC03030252	658[0n]	2		0[n]			0[n]			0[n]			0			1	Yes				11-Jan-2020	Aucklandella	Adult			Landcare Research, New Zealand Arthropod Collection
NZICH	NZICH026-20	NZAC03030253	NZAC03030253	BOLD:AAV3237	NZAC03030253	658[0n]	2		0[n]			0[n]			0[n]			0			1	Yes				11-Jan-2020	Aclastus	Adult			Landcare Research, New Zealand Arthropod Collection
NZICH	NZICH027-20	NZAC03030254	NZAC03030254	BOLD:AAV3645	NZAC03030254	636[1n]	2		0[n]			0[n]			0[n]			0			1	Yes				11-Jan-2020	Diadegma	Adult			Landcare Research, New Zealand Arthropod Collection
NZICH	NZICH029-20	NZAC03030256	NZAC03030256	BOLD:ACV2676	NZAC03030256	658[0n]	2		0[n]			0[n]			0[n]			0			1	Yes				11-Jan-2020	Isdromas	Adult			Landcare Research, New Zealand Arthropod Collection
NZICH	NZICH030-20	NZAC03030257	NZAC03030257	BOLD:ACV2676	NZAC03030257	658[0n]	2		0[n]			0[n]			0[n]			0			1	Yes				11-Jan-2020	Isdromas	Adult			Landcare Research, New Zealand Arthropod Collection
NZICH	NZICH031-20	NZAC03030258	NZAC03030258	BOLD:ACV2571	NZAC03030258	658[0n]	2		0[n]			0[n]			0[n]			0			1	Yes				11-Jan-2020	Aclastus	Adult			Landcare Research, New Zealand Arthropod Collection
NZICH	NZICH033-20	NZAC03030260	NZAC03030260	BOLD:AAV0462	NZAC03030260	658[0n]	2		0[n]			0[n]			0[n]			0			1	Yes				11-Jan-2020	Aucklandella	Adult			Landcare Research, New Zealand Arthropod Collection
NZICH	NZICH034-20	NZAC03030261	NZAC03030261	BOLD:AAL8917	NZAC03030261	658[0n]	2		0[n]			0[n]			0[n]			0			1	Yes				11-Jan-2020	Megastylus	Adult			Landcare Research, New Zealand Arthropod Collection
NZICH	NZICH035-20	NZAC03030262	NZAC03030262	BOLD:AAV3645	NZAC03030262	536[1n]	2		0[n]			0[n]			0[n]			0			1	No				11-Jan-2020	Diadegma	Adult			Landcare Research, New Zealand Arthropod Collection
NZICH	NZICH036-20	NZAC03030263	NZAC03030263	BOLD:AAV3640	NZAC03030263	658[0n]	2		0[n]			0[n]			0[n]			0			1	Yes				11-Jan-2020	Campoplex	Adult			Landcare Research, New Zealand Arthropod Collection
NZICH	NZICH037-20	NZAC03030264	NZAC03030264	BOLD:AAW7776	NZAC03030264	658[1n]	2		0[n]			0[n]			0[n]			0			1	Yes				11-Jan-2020	Xanthocryptus novozealandicus	Adult			Landcare Research, New Zealand Arthropod Collection
NZICH	NZICH038-20	NZAC03030265	NZAC03030265	BOLD:AAI3882	NZAC03030265	658[0n]	2		0[n]			0[n]			0[n]			0			1	Yes				11-Jan-2020	Campoplex	Adult			Landcare Research, New Zealand Arthropod Collection
NZICH	NZICH039-20	NZAC03030266	NZAC03030266	BOLD:ADO7052	NZAC03030266	658[0n]	2		0[n]			0[n]			0[n]			0			1	Yes				11-Jan-2020	Degithina	Adult			Landcare Research, New Zealand Arthropod Collection
NZICH	NZICH040-20	NZAC03030267	NZAC03030267	BOLD:ACV3131	NZAC03030267	658[0n]	2		0[n]			0[n]			0[n]			0			1	Yes				10-Dec-2019	Degithina	Adult			Landcare Research, New Zealand Arthropod Collection
NZICH	NZICH041-20	NZAC03030268	NZAC03030268	BOLD:ADO7052	NZAC03030268	658[0n]	2		0[n]			0[n]			0[n]			0			1	Yes				10-Dec-2019	Degithina	Adult			Landcare Research, New Zealand Arthropod Collection
NZICH	NZICH042-20	NZAC03030269	NZAC03030269	BOLD:AAV0466	NZAC03030269	658[0n]	2		0[n]			0[n]			0[n]			0			1	Yes				10-Dec-2019	Aucklandella	Adult			Landcare Research, New Zealand Arthropod Collection
NZICH	NZICH043-20	NZAC03030270	NZAC03030270	BOLD:AAV0466	NZAC03030270	658[0n]	2		0[n]			0[n]			0[n]			0			1	Yes				10-Dec-2019	Aucklandella	Adult			Landcare Research, New Zealand Arthropod Collection
NZICH	NZICH044-20	NZAC03030271	NZAC03030271	BOLD:ABA4062	NZAC03030271	658[0n]	2		0[n]			0[n]			0[n]			0			1	Yes				10-Dec-2019	Aucklandella	Adult			Landcare Research, New Zealand Arthropod Collection
NZICH	NZICH045-20	NZAC03030272	NZAC03030272	BOLD:AAH7291	NZAC03030272	658[0n]	2		0[n]			0[n]			0[n]			0			1	Yes				10-Dec-2019	Aucklandella	Adult			Landcare Research, New Zealand Arthropod Collection
NZICH	NZICH046-20	NZAC03030273	NZAC03030273	BOLD:AAV2707	NZAC03030273	658[0n]	2		0[n]			0[n]			0[n]			0			1	Yes				10-Dec-2019	Barycnellus robustus	Adult			Landcare Research, New Zealand Arthropod Collection
NZICH	NZICH047-20	NZAC03030274	NZAC03030274	BOLD:AAV3238	NZAC03030274	658[0n]	2		0[n]			0[n]			0[n]			0			1	Yes				10-Dec-2019	Campoplex	Adult			Landcare Research, New Zealand Arthropod Collection
NZICH	NZICH048-20	NZAC03030275	NZAC03030275	BOLD:AAV3238	NZAC03030275	658[0n]	2		0[n]			0[n]			0[n]			0			1	Yes				10-Dec-2019	Campoplex	Adult			Landcare Research, New Zealand Arthropod Collection
NZICH	NZICH049-20	NZAC03030276	NZAC03030276	BOLD:ACV2571	NZAC03030276	658[0n]	2		0[n]			0[n]			0[n]			0			1	Yes				10-Dec-2019	Aclastus	Adult			Landcare Research, New Zealand Arthropod Collection
NZICH	NZICH050-20	NZAC03030277	NZAC03030277	BOLD:AAZ7886	NZAC03030277	658[0n]	2		0[n]			0[n]			0[n]			0			1	Yes				10-Dec-2019	Helictes	Adult			Landcare Research, New Zealand Arthropod Collection
NZICH	NZICH051-20	NZAC03030278	NZAC03030278	BOLD:AAV3238	NZAC03030278	638[0n]	2		0[n]			0[n]			0[n]			0			1	Yes				10-Dec-2019	Campoplex	Adult			Landcare Research, New Zealand Arthropod Collection
NZICH	NZICH052-20	NZAC03030279	NZAC03030279	BOLD:AAV3239	NZAC03030279	658[0n]	2		0[n]			0[n]			0[n]			0			1	Yes				10-Dec-2019	Isdromas	Adult			Landcare Research, New Zealand Arthropod Collection
NZICH	NZICH053-20	NZAC03030280	NZAC03030280	BOLD:AAZ7886	NZAC03030280	658[0n]	2		0[n]			0[n]			0[n]			0			1	Yes				10-Dec-2019	Helictes	Adult			Landcare Research, New Zealand Arthropod Collection
NZICH	NZICH109-20	NZAC03030281	NZAC03030281	BOLD:AAH7292	NZAC03030281	658[0n]	2		0[n]			0[n]			0[n]			0			1	Yes				15-Nov-2019	Aucklandella	Adult			Landcare Research, New Zealand Arthropod Collection
NZICH	NZICH110-20	NZAC03030282	NZAC03030282	BOLD:AAH7291	NZAC03030282	658[0n]	2		0[n]			0[n]			0[n]			0			1	Yes				15-Nov-2019	Aucklandella	Adult			Landcare Research, New Zealand Arthropod Collection
NZICH	NZICH112-20	NZAC03030284	NZAC03030284	BOLD:AAH7292	NZAC03030284	658[0n]	2		0[n]			0[n]			0[n]			0			1	Yes				15-Nov-2019	Aucklandella	Adult			Landcare Research, New Zealand Arthropod Collection
NZICH	NZICH113-20	NZAC03030285	NZAC03030285	BOLD:AAV3241	NZAC03030285	592[0n]	2		0[n]			0[n]			0[n]			0			1	No				15-Nov-2019	Aclastus	Adult			Landcare Research, New Zealand Arthropod Collection
NZICH	NZICH114-20	NZAC03030286	NZAC03030286	BOLD:ABW8193	NZAC03030286	658[0n]	2		0[n]			0[n]			0[n]			0			1	Yes				15-Nov-2019	Aclastus	Adult			Landcare Research, New Zealand Arthropod Collection
NZICH	NZICH115-20	NZAC03030287	NZAC03030287	BOLD:ACB7919	NZAC03030287	658[0n]	2		0[n]			0[n]			0[n]			0			1	Yes				15-Nov-2019	Casinaria	Adult			Landcare Research, New Zealand Arthropod Collection
NZICH	NZICH116-20	NZAC03030288	NZAC03030288	BOLD:ACB7919	NZAC03030288	658[0n]	2		0[n]			0[n]			0[n]			0			1	Yes				15-Nov-2019	Casinaria	Adult			Landcare Research, New Zealand Arthropod Collection
NZICH	NZICH117-20	NZAC03030289	NZAC03030289	BOLD:AAH7292	NZAC03030289	658[0n]	2		0[n]			0[n]			0[n]			0			1	Yes				15-Nov-2019	Aucklandella	Adult			Landcare Research, New Zealand Arthropod Collection
NZICH	NZICH118-20	NZAC03030290	NZAC03030290	BOLD:ACB5284	NZAC03030290	658[0n]	2		0[n]			0[n]			0[n]			0			1	Yes				15-Nov-2019	Dichrogaster	Adult			Landcare Research, New Zealand Arthropod Collection
NZICH	NZICH119-20	NZAC03030291	NZAC03030291	BOLD:ACB3976	NZAC03030291	658[0n]	2		0[n]			0[n]			0[n]			0			1	Yes				15-Nov-2019	Isdromas	Adult			Landcare Research, New Zealand Arthropod Collection
NZICH	NZICH120-20	NZAC03030292	NZAC03030292	BOLD:AEH2538	NZAC03030292	658[0n]	2		0[n]			0[n]			0[n]			0			1	Yes				15-Nov-2019	Levansa	Adult	Levansa		Landcare Research, New Zealand Arthropod Collection
NZICH	NZICH121-20	NZAC03030293	NZAC03030293	BOLD:AAV2705	NZAC03030293	658[0n]	2		0[n]			0[n]			0[n]			0			1	Yes				15-Nov-2019	Kiwi waitakerus	Adult			Landcare Research, New Zealand Arthropod Collection
NZICH	NZICH122-20	NZAC03030294	NZAC03030294	BOLD:ABA2489	NZAC03030294	596[0n]	2		0[n]			0[n]			0[n]			0			1	No				15-Nov-2019	Megastylus	Adult			Landcare Research, New Zealand Arthropod Collection
NZICH	NZICH123-20	NZAC03030295	NZAC03030295	BOLD:ABY0811	NZAC03030295	658[0n]	2		0[n]			0[n]			0[n]			0			1	Yes				15-Nov-2019	Aclastus	Adult			Landcare Research, New Zealand Arthropod Collection
NZICH	NZICH124-20	NZAC03030296	NZAC03030296	BOLD:ACB3976	NZAC03030296	658[0n]	2		0[n]			0[n]			0[n]			0			1	Yes				15-Nov-2019	Isdromas	Adult			Landcare Research, New Zealand Arthropod Collection
NZICH	NZICH125-20	NZAC03030297	NZAC03030297	BOLD:AAV3646	NZAC03030297	624[1n]	2		0[n]			0[n]			0[n]			0			1	Yes				15-Nov-2019	Campoplex	Adult			Landcare Research, New Zealand Arthropod Collection
NZICH	NZICH126-20	NZAC03030298	NZAC03030298	BOLD:ABX9239	NZAC03030298	658[0n]	2		0[n]			0[n]			0[n]			0			1	Yes				13-Jan-2020	Aucklandella	Adult			Landcare Research, New Zealand Arthropod Collection
NZICH	NZICH129-20	NZAC03030301	NZAC03030301	BOLD:AEH0701	NZAC03030301	658[0n]	2		0[n]			0[n]			0[n]			0			1	Yes				13-Jan-2020	Campoplex	Adult			Landcare Research, New Zealand Arthropod Collection
NZICH	NZICH130-20	NZAC03030302	NZAC03030302	BOLD:ABY0811	NZAC03030302	658[0n]	2		0[n]			0[n]			0[n]			0			1	Yes				13-Jan-2020	Aclastus	Adult			Landcare Research, New Zealand Arthropod Collection
NZICH	NZICH131-20	NZAC03030303	NZAC03030303	BOLD:ABY0811	NZAC03030303	658[0n]	2		0[n]			0[n]			0[n]			0			1	Yes				13-Jan-2020	Aclastus	Adult			Landcare Research, New Zealand Arthropod Collection
NZICH	NZICH132-20	NZAC03030304	NZAC03030304	BOLD:AEH0658	NZAC03030304	658[0n]	2		0[n]			0[n]			0[n]			0			1	Yes				10-Feb-2020	Aucklandella	Adult			Landcare Research, New Zealand Arthropod Collection
NZICH	NZICH134-20	NZAC03030306	NZAC03030306	BOLD:AAV3234	NZAC03030306	658[0n]	2		0[n]			0[n]			0[n]			0			1	Yes				10-Feb-2020	Aclastus	Adult			Landcare Research, New Zealand Arthropod Collection
NZICH	NZICH135-20	NZAC03030307	NZAC03030307	BOLD:AAV3234	NZAC03030307	658[0n]	2		0[n]			0[n]			0[n]			0			1	Yes				10-Feb-2020	Aclastus	Adult			Landcare Research, New Zealand Arthropod Collection
NZBRX	NZBRX035-22	NZAC03030335	NZAC03030335	BOLD:AAV3169	NZAC03030335	458[2n]	2		0[n]			0[n]			0[n]			0			1	No				12-Mar-2016	Xynobius	Adult			Landcare Research, New Zealand Arthropod Collection
NZBRX	NZBRX076-22	NZAC03030381	NZAC03030381	BOLD:ADO0706	NZAC03030381	619[1n]	2		0[n]			0[n]			0[n]			0			1	No				14-Mar-2016	Pronkia	Adult			Landcare Research, New Zealand Arthropod Collection
NZBRX	NZBRX066-22	NZAC03030382	NZAC03030382	BOLD:AAH1312	NZAC03030382	641[0n]	2		0[n]			0[n]			0[n]			0			1	Yes				14-Mar-2016	Sathon	Adult			Landcare Research, New Zealand Arthropod Collection
NZBRX	NZBRX023-22	NZAC03030385	NZAC03030385	BOLD:ABW8214	NZAC03030385	658[0n]	2		0[n]			0[n]			0[n]			0			1	Yes				27-Jul-2016	Caenophanes	Adult			Landcare Research, New Zealand Arthropod Collection
NZIND	NZIND996-22	NZAC03030392	NZAC03030392	BOLD:AET9876	NZAC03030392	584[3n]	2		0[n]			0[n]			0[n]			0			1	No				01-Dec-2016	Aridelus rufotestaceus	Adult			Landcare Research, New Zealand Arthropod Collection
NZIND	NZIND997-22	NZAC03030412	NZAC03030412	BOLD:AAV3169	NZAC03030412	658[0n]	2		0[n]			0[n]			0[n]			0			1	Yes				01-Dec-2016	Xynobius	Adult			Landcare Research, New Zealand Arthropod Collection
NZBRX	NZBRX251-22	NZAC03030423	NZAC03030423	BOLD:AAV4382	NZAC03030423	658[0n]	2		0[n]			0[n]			0[n]			0			1	Yes				23-Aug-2016	Aspilota angusta	Adult			Landcare Research, New Zealand Arthropod Collection
NZBRX	NZBRX145-22	NZAC03030449	NZAC03030449	BOLD:AAV3393	NZAC03030449	403[0n]	2		0[n]			0[n]			0[n]			0			1	No				09-Jan-2016	Doryctinae	Adult			Landcare Research, New Zealand Arthropod Collection
NZIND	NZIND609-22	NZAC03030481	NZAC03030481	BOLD:AEU3922	NZAC03030481	601[0n]	2		0[n]			0[n]			0[n]			0			1	Yes				15-Feb-2022	Axanthosoma	Adult			Landcare Research, New Zealand Arthropod Collection
NZIND	NZIND610-22	NZAC03030482	NZAC03030482	BOLD:ACP7000	NZAC03030482	618[0n]	2		0[n]			0[n]			0[n]			0			1	No				22-Jan-2022	Tineobius	Adult			Landcare Research, New Zealand Arthropod Collection
NZIND	NZIND611-22	NZAC03030483	NZAC03030483	BOLD:ACN4650	NZAC03030483	658[0n]	2		0[n]			0[n]			0[n]			0			1	Yes				22-Jan-2022	Therophilus	Adult			Landcare Research, New Zealand Arthropod Collection
NZIND	NZIND612-22	NZAC03030484	NZAC03030484	BOLD:ACN4650	NZAC03030484	658[0n]	2		0[n]			0[n]			0[n]			0			1	Yes				22-Jan-2022	Therophilus	Adult			Landcare Research, New Zealand Arthropod Collection
NZIND	NZIND613-22	NZAC03030485	NZAC03030485	BOLD:ACM0055	NZAC03030485	658[0n]	2		0[n]			0[n]			0[n]			0			1	Yes				15-Feb-2022	Dolichogenidea	Adult			Landcare Research, New Zealand Arthropod Collection
NZIND	NZIND614-22	NZAC03030486	NZAC03030486	BOLD:ABX8741	NZAC03030486	658[0n]	2		0[n]			0[n]			0[n]			0			1	Yes				22-Jan-2022	Aleiodes	Adult			Landcare Research, New Zealand Arthropod Collection
NZIND	NZIND615-22	NZAC03030487	NZAC03030487	BOLD:AEU0900	NZAC03030487	658[0n]	2		0[n]			0[n]			0[n]			0			1	Yes				18-Feb-2022	Dolichogenidea	Adult			Landcare Research, New Zealand Arthropod Collection
NZIND	NZIND616-22	NZAC03030488	NZAC03030488	BOLD:ABZ1947	NZAC03030488	658[0n]	2		0[n]			0[n]			0[n]			0			1	Yes				22-Jan-2022	Cotesia ruficrus	Adult			Landcare Research, New Zealand Arthropod Collection
NZIND	NZIND617-22	NZAC03030489	NZAC03030489	BOLD:ADO1469	NZAC03030489	617[0n]	2		0[n]			0[n]			0[n]			0			1	Yes				23-Feb-2022	Acroclisoides	Adult			Landcare Research, New Zealand Arthropod Collection
NZIND	NZIND618-22	NZAC03030490	NZAC03030490	BOLD:ABA2488	NZAC03030490	658[0n]	2		0[n]			0[n]			0[n]			0			1	Yes				14-Jan-2022	Megastylus	Adult			Landcare Research, New Zealand Arthropod Collection
NZIND	NZIND619-22	NZAC03030491	NZAC03030491	BOLD:AAV2705	NZAC03030491	658[0n]	2		0[n]			0[n]			0[n]			0			1	Yes				13-Jan-2022	Kiwi waitakerus	Adult			Landcare Research, New Zealand Arthropod Collection
NZIND	NZIND620-22	NZAC03030492	NZAC03030492	BOLD:AAX4160	NZAC03030492	658[0n]	2		0[n]			0[n]			0[n]			0			1	Yes				12-Jan-2022	Microctonus zealandicus	Adult			Landcare Research, New Zealand Arthropod Collection
NZIND	NZIND621-22	NZAC03030493	NZAC03030493	BOLD:AES9163	NZAC03030493	658[0n]	2		0[n]			0[n]			0[n]			0			1	Yes				18-Jan-2022	Dolichogenidea carposinae	Adult			Landcare Research, New Zealand Arthropod Collection
NZIND	NZIND623-22	NZAC03030495	NZAC03030495	BOLD:AAZ1952	NZAC03030495	658[0n]	2		0[n]			0[n]			0[n]			0			1	Yes				27-Jan-2022	Ascogaster iti	Adult			Landcare Research, New Zealand Arthropod Collection
NZIND	NZIND624-22	NZAC03030496	NZAC03030496	BOLD:AAZ1952	NZAC03030496	648[0n]	2		0[n]			0[n]			0[n]			0			1	Yes				27-Jan-2022	Ascogaster iti	Adult			Landcare Research, New Zealand Arthropod Collection
NZIND	NZIND626-22	NZAC03030498	NZAC03030498	BOLD:AEU3922	NZAC03030498	605[0n]	2		0[n]			0[n]			0[n]			0			1	No				14-Feb-2022	Axanthosoma	Adult			Landcare Research, New Zealand Arthropod Collection
NZIND	NZIND627-22	NZAC03030499	NZAC03030499	BOLD:ADP0895	NZAC03030499	658[0n]	2		0[n]			0[n]			0[n]			0			1	Yes				14-Feb-2022	Spathius exarator	Adult			Landcare Research, New Zealand Arthropod Collection	Spathius ?exarator, but see NZAC04037416
NZIND	NZIND628-22	NZAC03030500	NZAC03030500	BOLD:ADZ2489	NZAC03030500	658[0n]	2		0[n]			0[n]			0[n]			0			1	Yes				18-Jan-2022	Caenophanes	Adult			Landcare Research, New Zealand Arthropod Collection
NZIND	NZIND629-22	NZAC03030501	NZAC03030501	BOLD:AAH7290	NZAC03030501	658[0n]	2		0[n]			0[n]			0[n]			0			1	Yes				13-Jan-2022	Aucklandella	Adult			Landcare Research, New Zealand Arthropod Collection
NZIND	NZIND630-22	NZAC03030502	NZAC03030502	BOLD:AAH1168	NZAC03030502	658[0n]	2		0[n]			0[n]			0[n]			0			1	Yes				10-Jan-2022	Choeras	Adult			Landcare Research, New Zealand Arthropod Collection
NZIND	NZIND631-22	NZAC03030503	NZAC03030503	BOLD:AAZ1952	NZAC03030503	649[0n]	2		0[n]			0[n]			0[n]			0			1	Yes				15-Feb-2022	Ascogaster iti	Adult			Landcare Research, New Zealand Arthropod Collection
NZIND	NZIND632-22	NZAC03030504	NZAC03030504	BOLD:AAV2704	NZAC03030504	658[0n]	2		0[n]			0[n]			0[n]			0			1	Yes				18-Jan-2022	Barycnellus aucklandellus	Adult			Landcare Research, New Zealand Arthropod Collection
NZIND	NZIND633-22	NZAC03030505	NZAC03030505	BOLD:AAV2705	NZAC03030505	658[0n]	2		0[n]			0[n]			0[n]			0			1	Yes				13-Jan-2022	Kiwi waitakerus	Adult			Landcare Research, New Zealand Arthropod Collection
NZIND	NZIND634-22	NZAC03030506	NZAC03030506	BOLD:ADO1469	NZAC03030506	594[0n]	2		0[n]			0[n]			0[n]			0			1	Yes				15-Feb-2022	Acroclisoides	Adult			Landcare Research, New Zealand Arthropod Collection
NZIND	NZIND635-22	NZAC03030507	NZAC03030507	BOLD:AES7814	NZAC03030507	636[0n]	2		0[n]			0[n]			0[n]			0			1	Yes				19-Jan-2022	Caenophanes	Adult			Landcare Research, New Zealand Arthropod Collection
NZIND	NZIND636-22	NZAC03030508	NZAC03030508	BOLD:AAX4160	NZAC03030508	658[0n]	2		0[n]			0[n]			0[n]			0			1	Yes				19-Jan-2022	Microctonus zealandicus	Adult			Landcare Research, New Zealand Arthropod Collection
NZIND	NZIND637-22	NZAC03030509	NZAC03030509	BOLD:AAH1167	NZAC03030509	658[1n]	2		0[n]			0[n]			0[n]			0			1	Yes				19-Jan-2022	Dolichogenidea tasmanica	Adult			Landcare Research, New Zealand Arthropod Collection
NZIND	NZIND638-22	NZAC03030510	NZAC03030510	BOLD:AAH1167	NZAC03030510	658[0n]	2		0[n]			0[n]			0[n]			0			1	Yes				19-Jan-2022	Dolichogenidea tasmanica	Adult			Landcare Research, New Zealand Arthropod Collection
NZIND	NZIND640-22	NZAC03030512	NZAC03030512	BOLD:AET9876	NZAC03030512	548[5n]	2		0[n]			0[n]			0[n]			0			1	Yes				14-Feb-2022	Aridelus rufotestaceus	Adult			Landcare Research, New Zealand Arthropod Collection
NZIND	NZIND642-22	NZAC03030514	NZAC03030514	BOLD:ACB5704	NZAC03030514	658[0n]	2		0[n]			0[n]			0[n]			0			1	Yes				19-Jan-2022	Mesochorus	Adult			Landcare Research, New Zealand Arthropod Collection
NZIND	NZIND643-22	NZAC03030515	NZAC03030515	BOLD:ACD4776	NZAC03030515	604[5n]	2		0[n]			0[n]			0[n]			0			1	Yes				19-Jan-2022	Kauriphanes	Adult			Landcare Research, New Zealand Arthropod Collection
NZIND	NZIND644-22	NZAC03030516	NZAC03030516	BOLD:ACD4776	NZAC03030516	658[0n]	2		0[n]			0[n]			0[n]			0			1	Yes				19-Jan-2022	Kauriphanes	Adult			Landcare Research, New Zealand Arthropod Collection
NZIND	NZIND645-22	NZAC03030517	NZAC03030517	BOLD:ACB5704	NZAC03030517	658[0n]	2		0[n]			0[n]			0[n]			0			1	Yes				19-Jan-2022	Mesochorus	Adult			Landcare Research, New Zealand Arthropod Collection
NZIND	NZIND646-22	NZAC03030518	NZAC03030518	BOLD:ACU4378	NZAC03030518	658[0n]	2		0[n]			0[n]			0[n]			0			1	Yes				14-Jan-2022	Aleiodes	Adult			Landcare Research, New Zealand Arthropod Collection
NZIND	NZIND647-22	NZAC03030519	NZAC03030519	BOLD:ACU4378	NZAC03030519	658[0n]	2		0[n]			0[n]			0[n]			0			1	Yes				14-Jan-2022	Aleiodes	Adult			Landcare Research, New Zealand Arthropod Collection
NZIND	NZIND648-22	NZAC03030520	NZAC03030520	BOLD:AER8226	NZAC03030520	630[0n]	2		0[n]			0[n]			0[n]			0			1	Yes				14-Jan-2022	Caenophanes	Adult			Landcare Research, New Zealand Arthropod Collection
NZIND	NZIND649-22	NZAC03030521	NZAC03030521	BOLD:AAV4402	NZAC03030521	658[0n]	2		0[n]			0[n]			0[n]			0			1	Yes				18-Jan-2022	Isdromas	Adult			Landcare Research, New Zealand Arthropod Collection
NZIND	NZIND650-22	NZAC03030522	NZAC03030522	BOLD:AEU0320	NZAC03030522	658[0n]	2		0[n]			0[n]			0[n]			0			1	Yes				14-Dec-2020	Dolichogenidea carposinae	Adult			Landcare Research, New Zealand Arthropod Collection
NZIND	NZIND651-22	NZAC03030523	NZAC03030523	BOLD:AEU0320	NZAC03030523	658[0n]	2		0[n]			0[n]			0[n]			0			1	Yes				14-Dec-2020	Dolichogenidea carposinae	Adult			Landcare Research, New Zealand Arthropod Collection
NZIND	NZIND654-22	NZAC03030525	NZAC03030525	BOLD:ADO1469	NZAC03030525	622[0n]	2		0[n]			0[n]			0[n]			0			1	No				25-Jan-2021	Acroclisoides	Adult			Landcare Research, New Zealand Arthropod Collection
NZIND	NZIND655-22	NZAC03030526	NZAC03030526	BOLD:ACP6170	NZAC03030526	643[0n]	2		0[n]			0[n]			0[n]			0			1	Yes				23-Feb-2021	Trissolcus oenone	Adult			Landcare Research, New Zealand Arthropod Collection
NZIND	NZIND656-22	NZAC03030527	NZAC03030527	BOLD:ACP6170	NZAC03030527	643[0n]	2		0[n]			0[n]			0[n]			0			1	Yes				23-Feb-2021	Trissolcus oenone	Adult			Landcare Research, New Zealand Arthropod Collection
NZIND	NZIND662-22	NZAC03030528	NZAC03030528	BOLD:ABA6092	NZAC03030528	652[0n]	2		0[n]			0[n]			0[n]			0			1	Yes				12-Mar-2021	Melittobia australica	Adult			Landcare Research, New Zealand Arthropod Collection
NZIND	NZIND663-22	NZAC03030529	NZAC03030529	BOLD:ABA6092	NZAC03030529	651[0n]	2		0[n]			0[n]			0[n]			0			1	Yes				12-Mar-2021	Melittobia australica	Adult			Landcare Research, New Zealand Arthropod Collection
NZIND	NZIND664-22	NZAC03030530	NZAC03030530	BOLD:ABA6092	NZAC03030530	652[0n]	2		0[n]			0[n]			0[n]			0			1	Yes				12-Mar-2021	Melittobia australica	Adult			Landcare Research, New Zealand Arthropod Collection
NZIND	NZIND665-22	NZAC03030531	NZAC03030531	BOLD:AAV6252	NZAC03030531	648[0n]	2		0[n]			0[n]			0[n]			0			1	Yes				04-Apr-2016	Brachistinae	Adult			Landcare Research, New Zealand Arthropod Collection
NZIND	NZIND666-22	NZAC03030532	NZAC03030532	BOLD:AAV4402	NZAC03030532	658[0n]	2		0[n]			0[n]			0[n]			0			1	Yes				04-Apr-2016	Isdromas	Adult			Landcare Research, New Zealand Arthropod Collection
NZIND	NZIND667-22	NZAC03030533	NZAC03030533	BOLD:AAV6252	NZAC03030533	648[0n]	2		0[n]			0[n]			0[n]			0			1	Yes				04-Apr-2016	Brachistinae	Adult			Landcare Research, New Zealand Arthropod Collection
NZIND	NZIND668-22	NZAC03030534	NZAC03030534	BOLD:AET1769	NZAC03030534	658[0n]	2		0[n]			0[n]			0[n]			0			1	Yes				04-Apr-2016	Notogaster	Adult			Landcare Research, New Zealand Arthropod Collection
NZIND	NZIND998-22	NZAC03030535	NZAC03030535	BOLD:ACN4650	NZAC03030535	658[0n]	2		0[n]			0[n]			0[n]			0			1	Yes				26-Feb-2022	Therophilus	Adult			Landcare Research, New Zealand Arthropod Collection
NZIND	NZIND999-22	NZAC03030536	NZAC03030536	BOLD:AAU9913	NZAC03030536	653[0n]	2		0[n]			0[n]			0[n]			0			1	Yes				18-Feb-2022	Oedemopsis	Adult			Landcare Research, New Zealand Arthropod Collection
NZIND	NZIND1000-22	NZAC03030537	NZAC03030537	BOLD:ACN4650	NZAC03030537	638[0n]	2		0[n]			0[n]			0[n]			0			1	No				22-Feb-2022	Therophilus	Adult			Landcare Research, New Zealand Arthropod Collection
NZMG	NZIND1001-22	NZAC03030538	NZAC03030538	BOLD:AAH1311	NZAC03030538	658[0n]	2		0[n]			0[n]			0[n]			0			1	Yes				28-Jan-2022	Dolichogenidea	Adult			Landcare Research, New Zealand Arthropod Collection
NZMG	NZIND1003-22	NZAC03030540	NZAC03030540	BOLD:AAH1312	NZAC03030540	658[0n]	2		0[n]			0[n]			0[n]			0			1	Yes				01-Dec-2016	Sathon	Adult			Landcare Research, New Zealand Arthropod Collection
NZMG	NZIND1004-22	NZAC03030541	NZAC03030541	BOLD:AAU5028	NZAC03030541	658[0n]	2		0[n]			0[n]			0[n]			0			1	Yes				01-Dec-2016	Dolichogenidea	Adult			Landcare Research, New Zealand Arthropod Collection
NZBRX	NZIND1008-22	NZAC03030545	NZAC03030545	BOLD:AEE5533	NZAC03030545	632[2n]	2		0[n]			0[n]			0[n]			0			1	No				01-Dec-2016	Ascogaster	Adult			Landcare Research, New Zealand Arthropod Collection
NZBRX	NZIND1009-22	NZAC03030546	NZAC03030546	BOLD:AAV6252	NZAC03030546	601[0n]	2		0[n]			0[n]			0[n]			0			1	No				01-Dec-2016	Brachistinae	Adult			Landcare Research, New Zealand Arthropod Collection
NZBRX	NZIND1011-22	NZAC03030548	NZAC03030548	BOLD:ACQ6516	NZAC03030548	658[0n]	2		0[n]			0[n]			0[n]			0			1	Yes				01-Dec-2016	Aleiodes	Adult			Landcare Research, New Zealand Arthropod Collection
NZMG	NZIND1012-22	NZAC03030549	NZAC03030549	BOLD:ABW8225	NZAC03030549	658[0n]	2		0[n]			0[n]			0[n]			0			1	Yes				01-Dec-2016	Dolichogenidea	Adult			Landcare Research, New Zealand Arthropod Collection
NZMG	NZIND1015-22	NZAC03030552	NZAC03030552	BOLD:ABW8225	NZAC03030552	658[1n]	2		0[n]			0[n]			0[n]			0			1	Yes				01-Dec-2016	Dolichogenidea	Adult			Landcare Research, New Zealand Arthropod Collection
NZMG	NZIND1016-22	NZAC03030553	NZAC03030553	BOLD:ABW8225	NZAC03030553	658[0n]	2		0[n]			0[n]			0[n]			0			1	Yes				01-Dec-2016	Dolichogenidea	Adult			Landcare Research, New Zealand Arthropod Collection
NZBRX	NZIND1017-22	NZAC03030554	NZAC03030554	BOLD:AET0571	NZAC03030554	647[0n]	2		0[n]			0[n]			0[n]			0			1	Yes				01-Dec-2016	Aspicolpus	Adult			Landcare Research, New Zealand Arthropod Collection
NZBRX	NZBRX005-22	NZAC03030558	NZAC03030558	BOLD:AAV2513	NZAC03030558	658[0n]	2		0[n]			0[n]			0[n]			0			1	Yes				05-Jun-2016	Rhyssaloides	Adult			Landcare Research, New Zealand Arthropod Collection
NZBRX	NZBRX006-22	NZAC03030559	NZAC03030559	BOLD:AAV2513	NZAC03030559	658[0n]	2		0[n]			0[n]			0[n]			0			1	Yes				05-Jun-2016	Rhyssaloides	Adult			Landcare Research, New Zealand Arthropod Collection
NZBRX	NZBRX008-22	NZAC03030561	NZAC03030561	BOLD:ADO9563	NZAC03030561	617[0n]	2		0[n]			0[n]			0[n]			0			1	Yes				12-Mar-2016	Aleiodes	Adult			Landcare Research, New Zealand Arthropod Collection
NZBRX	NZBRX009-22	NZAC03030562	NZAC03030562	BOLD:AER8647	NZAC03030562	658[0n]	2		0[n]			0[n]			0[n]			0			1	Yes				12-Mar-2016	Dolichogenidea	Adult			Landcare Research, New Zealand Arthropod Collection
NZBRX	NZBRX011-22	NZAC03030564	NZAC03030564	BOLD:AAZ2785	NZAC03030564	655[0n]	2		0[n]			0[n]			0[n]			0			1	Yes				12-Mar-2016	Taphaeus	Adult			Landcare Research, New Zealand Arthropod Collection
NZBRX	NZBRX018-22	NZAC03030571	NZAC03030571	BOLD:AEU4033	NZAC03030571	658[0n]	2		0[n]			0[n]			0[n]			0			1	Yes				19-Feb-2016	Rhyssaloides	Adult			Landcare Research, New Zealand Arthropod Collection
NZBRX	NZBRX019-22	NZAC03030572	NZAC03030572	BOLD:AAH1308	NZAC03030572	577[0n]	2		0[n]			0[n]			0[n]			0			1	Yes				19-Feb-2016	Choeras helespas	Adult			Landcare Research, New Zealand Arthropod Collection
NZBRX	NZBRX021-22	NZAC03030574	NZAC03030574	BOLD:AAH1158	NZAC03030574	534[2n]	2		0[n]			0[n]			0[n]			0			1	Yes				19-Feb-2016	Glyptapanteles	Adult			Landcare Research, New Zealand Arthropod Collection
NZBRX	NZBRX024-22	NZAC03030576	NZAC03030576	BOLD:AAX9141	NZAC03030576	658[0n]	2		0[n]			0[n]			0[n]			0			1	Yes				27-Jul-2016	Doryctomorpha antipoda	Adult			Landcare Research, New Zealand Arthropod Collection
NZBRX	NZBRX027-22	NZAC03030578	NZAC03030578	BOLD:AEU4033	NZAC03030578	633[0n]	2		0[n]			0[n]			0[n]			0			1	Yes				30-Jan-2016	Rhyssaloides	Adult			Landcare Research, New Zealand Arthropod Collection
NZBRX	NZBRX029-22	NZAC03030580	NZAC03030580	BOLD:ABW8214	NZAC03030580	628[1n]	2		0[n]			0[n]			0[n]			0			1	Yes				30-Jan-2016	Caenophanes	Adult			Landcare Research, New Zealand Arthropod Collection
NZBRX	NZBRX030-22	NZAC03030581	NZAC03030581	BOLD:AAU5028	NZAC03030581	658[0n]	2		0[n]			0[n]			0[n]			0			1	Yes				14-May-2016	Dolichogenidea	Adult			Landcare Research, New Zealand Arthropod Collection
NZBRX	NZBRX031-22	NZAC03030582	NZAC03030582	BOLD:AAU5028	NZAC03030582	658[0n]	2		0[n]			0[n]			0[n]			0			1	Yes				14-May-2016	Dolichogenidea	Adult			Landcare Research, New Zealand Arthropod Collection
NZBRX	NZBRX032-22	NZAC03030583	NZAC03030583	BOLD:AAU5028	NZAC03030583	658[0n]	2		0[n]			0[n]			0[n]			0			1	Yes				14-May-2016	Dolichogenidea	Adult			Landcare Research, New Zealand Arthropod Collection
NZBRX	NZBRX033-22	NZAC03030584	NZAC03030584	BOLD:AAX9141	NZAC03030584	658[0n]	2		0[n]			0[n]			0[n]			0			1	Yes				23-Apr-2016	Doryctomorpha antipoda	Adult			Landcare Research, New Zealand Arthropod Collection
NZBRX	NZBRX036-22	NZAC03030586	NZAC03030586	BOLD:ABW8214	NZAC03030586	603[0n]	2		0[n]			0[n]			0[n]			0			1	Yes				12-Mar-2016	Caenophanes	Adult			Landcare Research, New Zealand Arthropod Collection
NZBRX	NZBRX037-22	NZAC03030587	NZAC03030587	BOLD:AAV3169	NZAC03030587	636[0n]	2		0[n]			0[n]			0[n]			0			1	Yes				12-Mar-2016	Xynobius	Adult			Landcare Research, New Zealand Arthropod Collection
NZBRX	NZBRX040-22	NZAC03030590	NZAC03030590	BOLD:AAV3393	NZAC03030590	407[0n]	2		0[n]			0[n]			0[n]			0			1	No				05-Nov-2016	Doryctinae	Adult			Landcare Research, New Zealand Arthropod Collection
NZBRX	NZBRX042-22	NZAC03030592	NZAC03030592	BOLD:ACU4180	NZAC03030592	658[0n]	2		0[n]			0[n]			0[n]			0			1	Yes				02-Apr-2016	Meteorus	Adult			Landcare Research, New Zealand Arthropod Collection
NZBRX	NZBRX044-22	NZAC03030594	NZAC03030594	BOLD:AEU4033	NZAC03030594	633[0n]	2		0[n]			0[n]			0[n]			0			1	Yes				02-Apr-2016	Rhyssaloides	Adult			Landcare Research, New Zealand Arthropod Collection
NZBRX	NZBRX045-22	NZAC03030595	NZAC03030595	BOLD:ACD4776	NZAC03030595	627[1n]	2		0[n]			0[n]			0[n]			0			1	Yes				02-Apr-2016	Kauriphanes	Adult			Landcare Research, New Zealand Arthropod Collection
NZBRX	NZBRX054-22	NZAC03030604	NZAC03030604	BOLD:AET0571	NZAC03030604	658[0n]	2		0[n]			0[n]			0[n]			0			1	Yes				11-Jan-2016	Aspicolpus	Adult			Landcare Research, New Zealand Arthropod Collection
NZBRX	NZBRX056-22	NZAC03030606	NZAC03030606	BOLD:AAZ2785	NZAC03030606	583[0n]	2		0[n]			0[n]			0[n]			0			1	Yes				11-Jan-2016	Taphaeus	Adult			Landcare Research, New Zealand Arthropod Collection
NZICH	NZICH054-20	NZAC03031210	NZAC03031210	BOLD:AAV3237	NZAC03031210	658[0n]	2		0[n]			0[n]			0[n]			0			1	Yes				10-Dec-2019	Aclastus	Adult			Landcare Research, New Zealand Arthropod Collection
NZICH	NZICH384-20	NZAC03031212	NZAC03031212	BOLD:ABX8250	NZAC03031212	658[0n]	2		0[n]			0[n]			0[n]			0			1	Yes				15-Nov-2019	Dusona	Adult	Dusona stramineipes		Landcare Research, New Zealand Arthropod Collection
NZICH	NZICH090-20	NZAC03031216	NZAC03031216	BOLD:ABZ0268	NZAC03031216	658[0n]	2		0[n]			0[n]			0[n]			0			1	Yes				15-Nov-2019	Campoplex	Adult			Landcare Research, New Zealand Arthropod Collection
NZICH	NZICH074-20	NZAC03031218	NZAC03031218	BOLD:AAW7776	NZAC03031218	658[0n]	2		0[n]			0[n]			0[n]			0			1	Yes				10-Dec-2019	Xanthocryptus novozealandicus	Adult			Landcare Research, New Zealand Arthropod Collection
NZICH	NZICH016-20	NZAC03031232	NZAC03031232	BOLD:AAI3882	NZAC03031232	658[0n]	2		0[n]			0[n]			0[n]			0			1	Yes				11-Jan-2020	Campoplex	Adult			Landcare Research, New Zealand Arthropod Collection
NZICH	NZICH209-20	NZAC03031238	NZAC03031238	BOLD:ABX8626	NZAC03031238	658[0n]	2		0[n]			0[n]			0[n]			0			1	Yes				01-Nov-2019	Casinaria	Adult			Landcare Research, New Zealand Arthropod Collection
NZICH	NZICH137-20	NZAC03031242	NZAC03031242	BOLD:ABA2489	NZAC03031242	605[0n]	2		0[n]			0[n]			0[n]			0			1	No				15-Nov-2019	Megastylus	Adult			Landcare Research, New Zealand Arthropod Collection
NZICH	NZICH211-20	NZAC03031244	NZAC03031244	BOLD:ABZ8015	NZAC03031244	658[0n]	2		0[n]			0[n]			0[n]			0			1	Yes				15-Nov-2019	Aucklandella	Adult			Landcare Research, New Zealand Arthropod Collection
NZICH	NZICH139-20	NZAC03031250	NZAC03031250	BOLD:AEH0658	NZAC03031250	632[0n]	2		0[n]			0[n]			0[n]			0			1	No				15-Nov-2019	Aucklandella	Adult			Landcare Research, New Zealand Arthropod Collection
NZICH	NZICH140-20	NZAC03031266	NZAC03031266	BOLD:ABY0811	NZAC03031266	658[0n]	2		0[n]			0[n]			0[n]			0			1	Yes				13-Jan-2020	Aclastus	Adult			Landcare Research, New Zealand Arthropod Collection
NZICH	NZICH141-20	NZAC03031272	NZAC03031272	BOLD:ABA4062	NZAC03031272	658[0n]	2		0[n]			0[n]			0[n]			0			1	Yes				13-Jan-2020	Aucklandella	Adult			Landcare Research, New Zealand Arthropod Collection
NZICH	NZICH212-20	NZAC03031284	NZAC03031284	BOLD:AAV3239	NZAC03031284	658[1n]	2		0[n]			0[n]			0[n]			0			1	Yes				10-Feb-2020	Isdromas	Adult			Landcare Research, New Zealand Arthropod Collection
NZICH	NZICH142-20	NZAC03031290	NZAC03031290	BOLD:ACV2338	NZAC03031290	658[0n]	2		0[n]			0[n]			0[n]			0			1	Yes				13-Feb-2020	Campoplex	Adult			Landcare Research, New Zealand Arthropod Collection
NZBRX	NZHYM2933-20	NZAC03031293	NZAC03031293	BOLD:AAV4382	NZAC03031293	533[0n]	2		0[n]			0[n]			0[n]			0			1	No				15-Nov-2019	Aspilota angusta				Landcare Research, New Zealand Arthropod Collection
NZHYM	NZHYM2892-20	NZAC03031294	NZAC03031294	BOLD:ACB5286	NZAC03031294	470[0n]	2		0[n]			0[n]			0[n]			0			1	No				15-Nov-2019	Aclastus	Adult			Landcare Research, New Zealand Arthropod Collection
NZHYM	NZHYM2799-20	NZAC03031298	NZAC03031298		NZAC03031298	462[0n]	2		0[n]			0[n]			0[n]			0			1	No				13-Jan-2020	Proctotrupidae	Adult			Landcare Research, New Zealand Arthropod Collection
NZBRX	NZHYM2899-20	NZAC03031301	NZAC03031301	BOLD:AAV4382	NZAC03031301	606[0n]	2		0[n]			0[n]			0[n]			0			1	Yes				13-Feb-2020	Aspilota angusta	Adult			Landcare Research, New Zealand Arthropod Collection
NZMG	NZHYM2824-20	NZAC03031302	NZAC03031302	BOLD:AAH1312	NZAC03031302	637[0n]	2		0[n]			0[n]			0[n]			0			1	Yes				13-Feb-2020	Sathon	Adult			Landcare Research, New Zealand Arthropod Collection
NZHYM	NZHYM3002-20	NZAC03031304	NZAC03031304	BOLD:ACL7910	NZAC03031304	576[0n]	2		0[n]			0[n]			0[n]			0			1	Yes				13-Feb-2020	Spilomena				Landcare Research, New Zealand Arthropod Collection
NZHYM	NZHYM2998-20	NZAC03031305	NZAC03031305	BOLD:ADO1083	NZAC03031305	421[0n]	2		0[n]			0[n]			0[n]			0			1	No				13-Feb-2020	Rhopalum aucklandi				Landcare Research, New Zealand Arthropod Collection
NZBRX	NZHYM2917-20	NZAC03031310	NZAC03031310	BOLD:AEE3867	NZAC03031310	616[0n]	2		0[n]			0[n]			0[n]			0			1	Yes				13-Jan-2020	Austrohormius				Landcare Research, New Zealand Arthropod Collection
NZBRX	NZHYM2940-20	NZAC03031314	NZAC03031314	BOLD:AAV4382	NZAC03031314	600[0n]	2		0[n]			0[n]			0[n]			0			1	Yes				16-Dec-2020	Aspilota angusta				Landcare Research, New Zealand Arthropod Collection
NZBRX	NZHYM2959-20	NZAC03031319	NZAC03031319	BOLD:AAV4382	NZAC03031319	564[0n]	2		0[n]			0[n]			0[n]			0			1	Yes				13-Jan-2020	Aspilota angusta				Landcare Research, New Zealand Arthropod Collection
NZIND	NZIND1445-23	NZAC03031326	NZAC03031326	BOLD:ABY0357	NZAC03031326	418[0n]			0[n]			0[n]			0[n]			0				No				13-Jan-2020	Megaspilidae	Adult			Landcare Research, New Zealand Arthropod Collection
NZBRX	NZHYM2915-20	NZAC03031327	NZAC03031327	BOLD:ACD4776	NZAC03031327	495[0n]	2		0[n]			0[n]			0[n]			0			1	No				10-Feb-2020	Kauriphanes	Adult			Landcare Research, New Zealand Arthropod Collection
NZBRX	NZHYM2916-20	NZAC03031333	NZAC03031333	BOLD:AAV3393	NZAC03031333	573[0n]	2		0[n]			0[n]			0[n]			0			1	No				16-Dec-2020	Doryctinae				Landcare Research, New Zealand Arthropod Collection
NZBRX	NZHYM2942-20	NZAC03031338	NZAC03031338	BOLD:AEE3375	NZAC03031338	605[0n]	2		0[n]			0[n]			0[n]			0			1	Yes				13-Jan-2020	Ascogaster crenulata				Landcare Research, New Zealand Arthropod Collection
NZIND	NZIND1210-23	NZAC03031340	NZAC03031340	BOLD:ACL8574	NZAC03031340	649[0n]			0[n]			0[n]			0[n]			0				No				13-Jan-2020	Idris	Adult			Landcare Research, New Zealand Arthropod Collection
NZBRX	NZHYM2902-20	NZAC03031342	NZAC03031342	BOLD:AAV3169	NZAC03031342	622[0n]	2		0[n]			0[n]			0[n]			0			1	Yes				10-Feb-2020	Xynobius	Adult			Landcare Research, New Zealand Arthropod Collection
NZBRX	NZHYM2872-20	NZAC03031348	NZAC03031348	BOLD:ABX9655	NZAC03031348	637[0n]	2		0[n]			0[n]			0[n]			0			1	No				10-Feb-2020	Opius	Adult			Landcare Research, New Zealand Arthropod Collection
NZHYM	NZHYM2995-20	NZAC03031352	NZAC03031352	BOLD:AEE4847	NZAC03031352	546[0n]	2		0[n]			0[n]			0[n]			0			1	No				10-Feb-2020	Alloxysta				Landcare Research, New Zealand Arthropod Collection
NZBRX	NZHYM2910-20	NZAC03031354	NZAC03031354	BOLD:AEE1749	NZAC03031354	618[0n]	2		0[n]			0[n]			0[n]			0			1	Yes				15-Nov-2019	Rhyssaloides	Adult			Landcare Research, New Zealand Arthropod Collection
NZIND	NZIND1252-23	NZAC03031358	NZAC03031358	BOLD:AFE8283	NZAC03031358	652[0n]			0[n]			0[n]			0[n]			0				No				15-Nov-2019	Eulophidae	Adult			Landcare Research, New Zealand Arthropod Collection
NZIND	NZIND1491-23	NZAC03031365	NZAC03031365		NZAC03031365	418[0n]			0[n]			0[n]			0[n]			0				No				16-Dec-2020	Megaspilidae	Adult			Landcare Research, New Zealand Arthropod Collection
NZBRX	NZHYM2898-20	NZAC03031367	NZAC03031367	BOLD:AEU5382	NZAC03031367	629[0n]	2		0[n]			0[n]			0[n]			0			1	Yes				13-Jan-2020	Eubazus	Adult			Landcare Research, New Zealand Arthropod Collection
NZIND	NZIND1211-23	NZAC03031370	NZAC03031370	BOLD:AFF0274	NZAC03031370	652[0n]			0[n]			0[n]			0[n]			0				No				13-Jan-2020	Pteromalidae	Adult			Landcare Research, New Zealand Arthropod Collection
NZHYM	NZHYM2901-20	NZAC03031371	NZAC03031371	BOLD:AEE1547	NZAC03031371	631[0n]	2		0[n]			0[n]			0[n]			0			1	Yes				13-Jan-2020	Isdromas	Adult			Landcare Research, New Zealand Arthropod Collection
NZBRX	NZHYM2911-20	NZAC03031372	NZAC03031372	BOLD:AAV4382	NZAC03031372	632[0n]	2		0[n]			0[n]			0[n]			0			1	Yes				15-Nov-2019	Aspilota angusta	Adult			Landcare Research, New Zealand Arthropod Collection
NZBRX	NZHYM2965-20	NZAC03031378	NZAC03031378	BOLD:ACD4776	NZAC03031378	555[0n]	2		0[n]			0[n]			0[n]			0			1	Yes				10-Feb-2020	Kauriphanes				Landcare Research, New Zealand Arthropod Collection
NZICH	NZICH143-20	NZAC03031382	NZAC03031382	BOLD:AEH1544	NZAC03031382	619[0n]	2		0[n]			0[n]			0[n]			0			1	Yes				10-Feb-2020	Aucklandella	Adult			Landcare Research, New Zealand Arthropod Collection
NZBRX	NZHYM2946-20	NZAC03031383	NZAC03031383	BOLD:ABX9731	NZAC03031383	589[0n]	2		0[n]			0[n]			0[n]			0			1	Yes				10-Feb-2020	Meteorus				Landcare Research, New Zealand Arthropod Collection
NZBRX	NZHYM2983-20	NZAC03031388	NZAC03031388	BOLD:AAV4382	NZAC03031388	581[0n]	2		0[n]			0[n]			0[n]			0			1	Yes				10-Feb-2020	Aspilota angusta				Landcare Research, New Zealand Arthropod Collection
NZBRX	NZHYM2977-20	NZAC03031394	NZAC03031394	BOLD:AAV4382	NZAC03031394	573[0n]	2		0[n]			0[n]			0[n]			0			1	Yes				13-Jan-2020	Aspilota angusta				Landcare Research, New Zealand Arthropod Collection
NZBRX	NZHYM2931-20	NZAC03031399	NZAC03031399	BOLD:AAV4382	NZAC03031399	582[0n]	2		0[n]			0[n]			0[n]			0			1	Yes				16-Dec-2020	Aspilota angusta				Landcare Research, New Zealand Arthropod Collection
NZBRX	NZHYM2925-20	NZAC03031409	NZAC03031409	BOLD:AEE3867	NZAC03031409	582[0n]	2		0[n]			0[n]			0[n]			0			1	No				16-Dec-2020	Austrohormius				Landcare Research, New Zealand Arthropod Collection
NZMG	NZHYM2981-20	NZAC03031420	NZAC03031420	BOLD:AAV2651	NZAC03031420	576[0n]	2		0[n]			0[n]			0[n]			0			1	Yes				15-Nov-2019	Glyptapanteles				Landcare Research, New Zealand Arthropod Collection
NZBRX	NZHYM2971-20	NZAC03031424	NZAC03031424	BOLD:ABW8173	NZAC03031424	616[0n]	2		0[n]			0[n]			0[n]			0			1	Yes				16-Dec-2020	Rhyssaloides				Landcare Research, New Zealand Arthropod Collection
NZHYM	NZHYM2996-20	NZAC03031429	NZAC03031429	BOLD:ACU5047	NZAC03031429	580[0n]	2		0[n]			0[n]			0[n]			0			1	No				16-Dec-2019	Hylaeus agilis				Landcare Research, New Zealand Arthropod Collection
NZBRX	NZHYM2986-20	NZAC03031432	NZAC03031432	BOLD:ABW8173	NZAC03031432	579[0n]	2		0[n]			0[n]			0[n]			0			1	Yes				13-Jan-2020	Rhyssaloides				Landcare Research, New Zealand Arthropod Collection
NZHYM	NZHYM3001-20	NZAC03031437	NZAC03031437	BOLD:ACU5047	NZAC03031437	570[0n]	2		0[n]			0[n]			0[n]			0			1	Yes				13-Jan-2020	Hylaeus agilis				Landcare Research, New Zealand Arthropod Collection
NZHYM	NZHYM2997-20	NZAC03031439	NZAC03031439	BOLD:ACL7910	NZAC03031439	565[0n]	2		0[n]			0[n]			0[n]			0			1	No				13-Jan-2020	Spilomena				Landcare Research, New Zealand Arthropod Collection
NZBRX	NZHYM2883-20	NZAC03031440	NZAC03031440	BOLD:AAV1740	NZAC03031440	632[0n]	2		0[n]			0[n]			0[n]			0			1	Yes				11-Jan-2020	Pronkia	Adult			Landcare Research, New Zealand Arthropod Collection
NZHYM	NZHYM2999-20	NZAC03031443	NZAC03031443	BOLD:AAU6805	NZAC03031443	594[0n]	2		0[n]			0[n]			0[n]			0			1	Yes				11-Jan-2020	Rhopalum aucklandi				Landcare Research, New Zealand Arthropod Collection
NZIND	NZIND1427-23	NZAC03031452	NZAC03031452		NZAC03031452	418[0n]			0[n]			0[n]			0[n]			0				No				11-Jan-2020	Megaspilidae	Adult			Landcare Research, New Zealand Arthropod Collection
NZIND	NZIND1151-23	NZAC03031457	NZAC03031457	BOLD:ACL8167	NZAC03031457	652[0n]			0[n]			0[n]			0[n]			0				No				01-Nov-2019	Eulophidae	Adult			Landcare Research, New Zealand Arthropod Collection
NZMG	NZHYM2821-20	NZAC03031459	NZAC03031459	BOLD:AAV2171	NZAC03031459	632[0n]	2		0[n]			0[n]			0[n]			0			1	No				01-Nov-2019	Dolichogenidea	Adult			Landcare Research, New Zealand Arthropod Collection
NZIND	NZIND1192-23	NZAC03031471	NZAC03031471	BOLD:AAO2130	NZAC03031471	652[0n]			0[n]			0[n]			0[n]			0				No				11-Jan-2020	Phaenoglyphis villosa	Adult			Landcare Research, New Zealand Arthropod Collection
NZBRX	NZHYM2888-20	NZAC03031477	NZAC03031477	BOLD:AAV2513	NZAC03031477	628[0n]	2		0[n]			0[n]			0[n]			0			1	Yes				10-Dec-2019	Rhyssaloides	Adult			Landcare Research, New Zealand Arthropod Collection
NZIND	NZIND1405-23	NZAC03031478	NZAC03031478		NZAC03031478	418[0n]			0[n]			0[n]			0[n]			0				No				10-Dec-2020	Diapriidae	Adult			Landcare Research, New Zealand Arthropod Collection
NZIND	NZIND1170-23	NZAC03031479	NZAC03031479	BOLD:ACL8747	NZAC03031479	649[0n]			0[n]			0[n]			0[n]			0				No				10-Dec-2020	Scelionidae	Adult			Landcare Research, New Zealand Arthropod Collection
NZBRX	NZHYM2826-20	NZAC03031487	NZAC03031487	BOLD:ACL8903	NZAC03031487	494[0n]	2		0[n]			0[n]			0[n]			0			1	No				15-Nov-2019	Ascogaster mayae	Adult			Landcare Research, New Zealand Arthropod Collection
NZIND	NZIND1261-23	NZAC03031489	NZAC03031489	BOLD:ACL8812	NZAC03031489	649[0n]			0[n]			0[n]			0[n]			0				No				15-Nov-2019	Platygastridae	Adult			Landcare Research, New Zealand Arthropod Collection
NZBRX	NZHYM2893-20	NZAC03031494	NZAC03031494	BOLD:ACL8903	NZAC03031494	633[0n]	2		0[n]			0[n]			0[n]			0			1	Yes				15-Nov-2019	Ascogaster mayae	Adult			Landcare Research, New Zealand Arthropod Collection
NZIND	NZIND1262-23	NZAC03031497	NZAC03031497	BOLD:AFF0417	NZAC03031497	649[0n]			0[n]			0[n]			0[n]			0				No				15-Nov-2019	Platygastridae	Adult			Landcare Research, New Zealand Arthropod Collection
NZBRX	NZHYM2861-20	NZAC03031502	NZAC03031502	BOLD:AEE5225	NZAC03031502	633[0n]	2		0[n]			0[n]			0[n]			0			1	Yes				15-Nov-2019	Ascogaster	Adult			Landcare Research, New Zealand Arthropod Collection
NZBRX	NZHYM2782-19	NZAC03031531	NZAC03031531	BOLD:AAV3169	NZAC03031531	612[0n]	2		0[n]			631[0n]	2		0[n]			0				Yes				18-Mar-2010	Xynobius	Adult			Landcare Research, New Zealand Arthropod Collection
NZBRX	NZHYM2780-19	NZAC03031536	NZAC03031536	BOLD:AAV3169	NZAC03031536	635[0n]	2		0[n]			639[0n]	2		0[n]			0				Yes				18-Mar-2010	Xynobius	Adult			Landcare Research, New Zealand Arthropod Collection
NZHYM	NZHYM2789-19	NZAC03031550	NZAC03031550	BOLD:ADZ7368	NZAC03031550	568[0n]	2		0[n]			0[n]			0[n]			0				No				01-May-2018	Cryptanusia aureiscutellum	Adult	reared ex Citrophilus mealybug		Landcare Research, New Zealand Arthropod Collection
NZHYM	NZHYM2792-19	NZAC03032173	NAM1203I	BOLD:ADZ3735	NZAC03032173	599[0n]	2		0[n]			0[n]			0[n]			0				Yes				18-Mar-2012	Quadrastichodella	Adult			Landcare Research, New Zealand Arthropod Collection
NZBRX	NZHYM2779-19	NZAC03032732	NZAC03032732	BOLD:AAV3169	NZAC03032732	632[0n]	2		0[n]			624[0n]	2		0[n]			0				Yes				18-Mar-2010	Xynobius	Adult			Landcare Research, New Zealand Arthropod Collection
NZBRX	NZHYM2781-19	NZAC03033982	NZAC03033982	BOLD:AAV3169	NZAC03033982	627[0n]	2		0[n]			634[0n]	2		0[n]			0				Yes				18-Mar-2010	Xynobius	Adult			Landcare Research, New Zealand Arthropod Collection
NZHYM	NZHYM2791-19	NZAC03034118	NAM1707B	BOLD:ADZ3735	NZAC03034118	599[0n]	2		0[n]			0[n]			0[n]			0				Yes				30-Jul-2017	Quadrastichodella	Adult	reared Metrosideros excelsa, stem		Landcare Research, New Zealand Arthropod Collection
NZHYM	NZHYM3013-20	NZAC03034495	NZAC03034495		NZAC03034495	418[0n]			0[n]			0[n]			0[n]			0				No				24-Nov-2014	Proctotrupidae	Adult			Landcare Research, New Zealand Arthropod Collection	Labcode i003
NZHYM	NZHYM3012-20	NZAC03034498	NZAC03034498		NZAC03034498	418[0n]			0[n]			0[n]			0[n]			0				No				17-Jan-2015	Proctotrupidae	Adult			Landcare Research, New Zealand Arthropod Collection	Labcode i002
NZHYM	NZHYM3011-20	NZAC03034499	NZAC03034499		NZAC03034499	418[0n]			0[n]			0[n]			0[n]			0				No				17-Jan-2015	Proctotrupidae	Adult			Landcare Research, New Zealand Arthropod Collection	Labcode i001
NZICH	NZICH144-20	NZAC03034809	NZAC03034809	BOLD:ACU4136	NZAC03034809	658[0n]	2		0[n]			0[n]			0[n]			0			1	Yes				10-Feb-2020	Campoplex	Adult			Landcare Research, New Zealand Arthropod Collection
NZICH	NZICH145-20	NZAC03034810	NZAC03034810	BOLD:ACB5283	NZAC03034810	658[0n]	2		0[n]			0[n]			0[n]			0			1	Yes				10-Feb-2020	Dichrogaster	Adult			Landcare Research, New Zealand Arthropod Collection
NZICH	NZICH146-20	NZAC03034811	NZAC03034811	BOLD:ABZ8015	NZAC03034811	658[0n]	2		0[n]			0[n]			0[n]			0			1	Yes				10-Feb-2020	Aucklandella	Adult			Landcare Research, New Zealand Arthropod Collection
NZICH	NZICH147-20	NZAC03034812	NZAC03034812	BOLD:AAH7290	NZAC03034812	658[0n]	2		0[n]			0[n]			0[n]			0			1	Yes				10-Feb-2020	Aucklandella	Adult			Landcare Research, New Zealand Arthropod Collection
NZICH	NZICH149-20	NZAC03034814	NZAC03034814	BOLD:AEH0658	NZAC03034814	658[0n]	2		0[n]			0[n]			0[n]			0			1	Yes				10-Feb-2020	Aucklandella	Adult			Landcare Research, New Zealand Arthropod Collection
NZICH	NZICH150-20	NZAC03034815	NZAC03034815	BOLD:ACB7721	NZAC03034815	658[1n]	2		0[n]			0[n]			0[n]			0			1	Yes				10-Feb-2020	Campoletis	Adult			Landcare Research, New Zealand Arthropod Collection
NZICH	NZICH151-20	NZAC03034816	NZAC03034816	BOLD:AAV1460	NZAC03034816	658[0n]	2		0[n]			0[n]			0[n]			0			1	Yes				10-Feb-2020	Degithina	Adult			Landcare Research, New Zealand Arthropod Collection
NZICH	NZICH152-20	NZAC03034817	NZAC03034817	BOLD:ABY0811	NZAC03034817	658[0n]	2		0[n]			0[n]			0[n]			0			1	Yes				13-Jan-2020	Aclastus	Adult			Landcare Research, New Zealand Arthropod Collection
NZICH	NZICH153-20	NZAC03034818	NZAC03034818	BOLD:AAV3239	NZAC03034818	658[0n]	2		0[n]			0[n]			0[n]			0			1	Yes				13-Jan-2020	Isdromas	Adult			Landcare Research, New Zealand Arthropod Collection
NZICH	NZICH154-20	NZAC03034819	NZAC03034819	BOLD:ABY0811	NZAC03034819	658[0n]	2		0[n]			0[n]			0[n]			0			1	Yes				13-Jan-2020	Aclastus	Adult			Landcare Research, New Zealand Arthropod Collection
NZICH	NZICH155-20	NZAC03034820	NZAC03034820	BOLD:ABY0811	NZAC03034820	658[0n]	2		0[n]			0[n]			0[n]			0			1	Yes				13-Jan-2020	Aclastus	Adult			Landcare Research, New Zealand Arthropod Collection
NZICH	NZICH156-20	NZAC03034821	NZAC03034821	BOLD:ABX9239	NZAC03034821	658[0n]	2		0[n]			0[n]			0[n]			0			1	Yes				13-Jan-2020	Aucklandella	Adult			Landcare Research, New Zealand Arthropod Collection
NZICH	NZICH157-20	NZAC03034822	NZAC03034822	BOLD:ACU4470	NZAC03034822	658[0n]	2		0[n]			0[n]			0[n]			0			1	Yes				13-Jan-2020	Isdromas	Adult			Landcare Research, New Zealand Arthropod Collection
NZICH	NZICH158-20	NZAC03034823	NZAC03034823	BOLD:ABX9239	NZAC03034823	585[0n]	2		0[n]			0[n]			0[n]			0			1	No				13-Jan-2020	Aucklandella	Adult			Landcare Research, New Zealand Arthropod Collection
NZICH	NZICH159-20	NZAC03034824	NZAC03034824	BOLD:ABY0811	NZAC03034824	658[0n]	2		0[n]			0[n]			0[n]			0			1	Yes				13-Jan-2020	Aclastus	Adult			Landcare Research, New Zealand Arthropod Collection
NZICH	NZICH162-20	NZAC03034827	NZAC03034827	BOLD:ABA4062	NZAC03034827	658[0n]	2		0[n]			0[n]			0[n]			0			1	Yes				13-Jan-2020	Aucklandella	Adult			Landcare Research, New Zealand Arthropod Collection
NZICH	NZICH163-20	NZAC03034828	NZAC03034828	BOLD:AAV1461	NZAC03034828	658[0n]	2		0[n]			0[n]			0[n]			0			1	Yes				13-Jan-2020	Degithina	Adult			Landcare Research, New Zealand Arthropod Collection
NZICH	NZICH164-20	NZAC03034829	NZAC03034829	BOLD:ABA4062	NZAC03034829	658[0n]	2		0[n]			0[n]			0[n]			0			1	Yes				13-Jan-2020	Aucklandella	Adult			Landcare Research, New Zealand Arthropod Collection
NZICH	NZICH165-20	NZAC03034830	NZAC03034830	BOLD:AAV1460	NZAC03034830	658[0n]	2		0[n]			0[n]			0[n]			0			1	Yes				13-Jan-2020	Degithina	Adult			Landcare Research, New Zealand Arthropod Collection
NZICH	NZICH166-20	NZAC03034831	NZAC03034831	BOLD:AAL8917	NZAC03034831	658[0n]	2		0[n]			0[n]			0[n]			0			1	Yes				13-Jan-2020	Megastylus	Adult			Landcare Research, New Zealand Arthropod Collection
NZICH	NZICH167-20	NZAC03034832	NZAC03034832	BOLD:ACU4470	NZAC03034832	658[0n]	2		0[n]			0[n]			0[n]			0			1	Yes				13-Jan-2020	Isdromas	Adult			Landcare Research, New Zealand Arthropod Collection
NZICH	NZICH168-20	NZAC03034833	NZAC03034833	BOLD:AAV3234	NZAC03034833	658[0n]	2		0[n]			0[n]			0[n]			0			1	Yes				13-Jan-2020	Aclastus	Adult			Landcare Research, New Zealand Arthropod Collection
NZICH	NZICH169-20	NZAC03034834	NZAC03034834	BOLD:ABX9239	NZAC03034834	658[0n]	2		0[n]			0[n]			0[n]			0			1	Yes				13-Jan-2020	Aucklandella	Adult			Landcare Research, New Zealand Arthropod Collection
NZICH	NZICH170-20	NZAC03034835	NZAC03034835	BOLD:ACB7919	NZAC03034835	658[0n]	2		0[n]			0[n]			0[n]			0			1	Yes				13-Jan-2020	Casinaria	Adult			Landcare Research, New Zealand Arthropod Collection
NZICH	NZICH171-20	NZAC03034836	NZAC03034836	BOLD:ABY0811	NZAC03034836	658[0n]	2		0[n]			0[n]			0[n]			0			1	Yes				13-Jan-2020	Aclastus	Adult			Landcare Research, New Zealand Arthropod Collection
NZICH	NZICH172-20	NZAC03034837	NZAC03034837	BOLD:ACU4470	NZAC03034837	658[0n]	2		0[n]			0[n]			0[n]			0			1	Yes				13-Jan-2020	Isdromas	Adult			Landcare Research, New Zealand Arthropod Collection
NZICH	NZICH173-20	NZAC03034838	NZAC03034838	BOLD:AAH7292	NZAC03034838	658[0n]	2		0[n]			0[n]			0[n]			0			1	Yes				13-Jan-2020	Aucklandella	Adult			Landcare Research, New Zealand Arthropod Collection
NZICH	NZICH174-20	NZAC03034839	NZAC03034839	BOLD:ACB7919	NZAC03034839	658[0n]	2		0[n]			0[n]			0[n]			0			1	Yes				13-Jan-2020	Casinaria	Adult			Landcare Research, New Zealand Arthropod Collection
NZICH	NZICH175-20	NZAC03034840	NZAC03034840	BOLD:ABW8193	NZAC03034840	658[0n]	2		0[n]			0[n]			0[n]			0			1	Yes				13-Jan-2020	Aclastus	Adult			Landcare Research, New Zealand Arthropod Collection
NZICH	NZICH176-20	NZAC03034841	NZAC03034841	BOLD:ACU4470	NZAC03034841	658[0n]	2		0[n]			0[n]			0[n]			0			1	Yes				13-Jan-2020	Isdromas	Adult			Landcare Research, New Zealand Arthropod Collection
NZICH	NZICH177-20	NZAC03034842	NZAC03034842	BOLD:ABA2489	NZAC03034842	605[0n]	2		0[n]			0[n]			0[n]			0			1	No				13-Jan-2020	Megastylus	Adult			Landcare Research, New Zealand Arthropod Collection
NZICH	NZICH178-20	NZAC03034843	NZAC03034843	BOLD:ABW8193	NZAC03034843	658[0n]	2		0[n]			0[n]			0[n]			0			1	Yes				13-Jan-2020	Aclastus	Adult			Landcare Research, New Zealand Arthropod Collection
NZICH	NZICH179-20	NZAC03034844	NZAC03034844	BOLD:ABW8193	NZAC03034844	658[0n]	2		0[n]			0[n]			0[n]			0			1	Yes				13-Jan-2020	Aclastus	Adult			Landcare Research, New Zealand Arthropod Collection
NZICH	NZICH180-20	NZAC03034845	NZAC03034845	BOLD:ACU4470	NZAC03034845	658[0n]	2		0[n]			0[n]			0[n]			0			1	Yes				13-Jan-2020	Isdromas	Adult			Landcare Research, New Zealand Arthropod Collection
NZICH	NZICH181-20	NZAC03034846	NZAC03034846	BOLD:ACV2571	NZAC03034846	658[0n]	2		0[n]			0[n]			0[n]			0			1	Yes				13-Feb-2020	Aclastus	Adult			Landcare Research, New Zealand Arthropod Collection
NZICH	NZICH182-20	NZAC03034847	NZAC03034847	BOLD:AAV3640	NZAC03034847	658[0n]	2		0[n]			0[n]			0[n]			0			1	Yes				13-Feb-2020	Campoplex	Adult			Landcare Research, New Zealand Arthropod Collection
NZICH	NZICH183-20	NZAC03034848	NZAC03034848	BOLD:ACV2571	NZAC03034848	658[0n]	2		0[n]			0[n]			0[n]			0			1	Yes				13-Feb-2020	Aclastus	Adult			Landcare Research, New Zealand Arthropod Collection
NZICH	NZICH184-20	NZAC03034849	NZAC03034849	BOLD:AAV3239	NZAC03034849	611[0n]	2		0[n]			0[n]			0[n]			0			1	Yes				13-Feb-2020	Isdromas	Adult			Landcare Research, New Zealand Arthropod Collection
NZICH	NZICH186-20	NZAC03034851	NZAC03034851	BOLD:ACB7918	NZAC03034851	658[0n]	2		0[n]			0[n]			0[n]			0			1	Yes				15-Nov-2019	Campoletis	Adult			Landcare Research, New Zealand Arthropod Collection
NZICH	NZICH187-20	NZAC03034852	NZAC03034852	BOLD:ABY0810	NZAC03034852	658[0n]	2		0[n]			0[n]			0[n]			0			1	Yes				15-Nov-2019	Isdromas	Adult			Landcare Research, New Zealand Arthropod Collection
NZICH	NZICH188-20	NZAC03034853	NZAC03034853	BOLD:ABX9411	NZAC03034853	658[0n]	2		0[n]			0[n]			0[n]			0			1	Yes				15-Nov-2019	Aclastus	Adult			Landcare Research, New Zealand Arthropod Collection
NZICH	NZICH189-20	NZAC03034854	NZAC03034854	BOLD:ABW8193	NZAC03034854	658[0n]	2		0[n]			0[n]			0[n]			0			1	Yes				15-Nov-2019	Aclastus	Adult			Landcare Research, New Zealand Arthropod Collection
NZICH	NZICH190-20	NZAC03034855	NZAC03034855	BOLD:AEG4805	NZAC03034855	658[0n]	2		0[n]			0[n]			0[n]			0			1	Yes				15-Nov-2019	Casinaria	Adult			Landcare Research, New Zealand Arthropod Collection
NZICH	NZICH191-20	NZAC03034856	NZAC03034856	BOLD:AEH0658	NZAC03034856	658[0n]	2		0[n]			0[n]			0[n]			0			1	Yes				15-Nov-2019	Aucklandella	Adult			Landcare Research, New Zealand Arthropod Collection
NZICH	NZICH192-20	NZAC03034857	NZAC03034857	BOLD:AAV1460	NZAC03034857	658[0n]	2		0[n]			0[n]			0[n]			0			1	Yes				15-Nov-2019	Degithina	Adult			Landcare Research, New Zealand Arthropod Collection
NZICH	NZICH193-20	NZAC03034858	NZAC03034858	BOLD:AEH0566	NZAC03034858	658[0n]	2		0[n]			0[n]			0[n]			0			1	Yes				15-Nov-2019	Aucklandella	Adult			Landcare Research, New Zealand Arthropod Collection
NZICH	NZICH194-20	NZAC03034859	NZAC03034859	BOLD:ACL9875	NZAC03034859	658[0n]	2		0[n]			0[n]			0[n]			0			1	Yes				15-Nov-2019	Campoplex	Adult			Landcare Research, New Zealand Arthropod Collection
NZICH	NZICH195-20	NZAC03034860	NZAC03034860	BOLD:ABZ8015	NZAC03034860	658[0n]	2		0[n]			0[n]			0[n]			0			1	Yes				15-Nov-2019	Aucklandella	Adult			Landcare Research, New Zealand Arthropod Collection
NZICH	NZICH214-20	NZAC03034862	NZAC03034862	BOLD:ACB3976	NZAC03034862	658[0n]	2		0[n]			0[n]			0[n]			0			1	Yes				15-Nov-2019	Isdromas	Adult			Landcare Research, New Zealand Arthropod Collection
NZICH	NZICH217-20	NZAC03034865	NZAC03034865	BOLD:ABY0811	NZAC03034865	658[0n]	2		0[n]			0[n]			0[n]			0			1	Yes				15-Nov-2019	Aclastus	Adult			Landcare Research, New Zealand Arthropod Collection
NZICH	NZICH218-20	NZAC03034866	NZAC03034866	BOLD:AAH7291	NZAC03034866	658[0n]	2		0[n]			0[n]			0[n]			0			1	Yes				15-Nov-2019	Aucklandella	Adult			Landcare Research, New Zealand Arthropod Collection
NZICH	NZICH219-20	NZAC03034867	NZAC03034867	BOLD:AEH0658	NZAC03034867	658[0n]	2		0[n]			0[n]			0[n]			0			1	Yes				15-Nov-2019	Aucklandella	Adult			Landcare Research, New Zealand Arthropod Collection
NZICH	NZICH220-20	NZAC03034868	NZAC03034868	BOLD:AAH7291	NZAC03034868	658[0n]	2		0[n]			0[n]			0[n]			0			1	Yes				15-Nov-2019	Aucklandella	Adult			Landcare Research, New Zealand Arthropod Collection
NZICH	NZICH222-20	NZAC03034870	NZAC03034870	BOLD:AAV3239	NZAC03034870	658[0n]	2		0[n]			0[n]			0[n]			0			1	Yes				10-Feb-2020	Isdromas	Adult			Landcare Research, New Zealand Arthropod Collection
NZICH	NZICH224-20	NZAC03034872	NZAC03034872	BOLD:ACU4470	NZAC03034872	658[0n]	2		0[n]			0[n]			0[n]			0			1	No				10-Feb-2020	Isdromas	Adult			Landcare Research, New Zealand Arthropod Collection
NZICH	NZICH225-20	NZAC03034873	NZAC03034873	BOLD:AAV3234	NZAC03034873	658[0n]	2		0[n]			0[n]			0[n]			0			1	Yes				10-Feb-2020	Aclastus	Adult			Landcare Research, New Zealand Arthropod Collection
NZICH	NZICH226-20	NZAC03034874	NZAC03034874	BOLD:ABX9239	NZAC03034874	658[0n]	2		0[n]			0[n]			0[n]			0			1	Yes				10-Feb-2020	Aucklandella	Adult			Landcare Research, New Zealand Arthropod Collection
NZICH	NZICH227-20	NZAC03034875	NZAC03034875	BOLD:ACB7918	NZAC03034875	658[0n]	2		0[n]			0[n]			0[n]			0			1	Yes				10-Feb-2020	Campoletis	Adult			Landcare Research, New Zealand Arthropod Collection
NZICH	NZICH228-20	NZAC03034876	NZAC03034876	BOLD:AAV3234	NZAC03034876	658[0n]	2		0[n]			0[n]			0[n]			0			1	Yes				10-Feb-2020	Aclastus	Adult			Landcare Research, New Zealand Arthropod Collection
NZICH	NZICH229-20	NZAC03034877	NZAC03034877	BOLD:ABX9239	NZAC03034877	658[0n]	2		0[n]			0[n]			0[n]			0			1	Yes				10-Feb-2020	Aucklandella	Adult			Landcare Research, New Zealand Arthropod Collection
NZICH	NZICH230-20	NZAC03034878	NZAC03034878	BOLD:ACB7918	NZAC03034878	658[0n]	2		0[n]			0[n]			0[n]			0			1	Yes				10-Feb-2020	Campoletis	Adult			Landcare Research, New Zealand Arthropod Collection
NZICH	NZICH231-20	NZAC03034879	NZAC03034879	BOLD:ABX9239	NZAC03034879	658[0n]	2		0[n]			0[n]			0[n]			0			1	Yes				10-Feb-2020	Aucklandella	Adult			Landcare Research, New Zealand Arthropod Collection
NZICH	NZICH232-20	NZAC03034880	NZAC03034880	BOLD:ACB8276	NZAC03034880	658[0n]	2		0[n]			0[n]			0[n]			0			1	Yes				10-Feb-2020	Campoplex	Adult			Landcare Research, New Zealand Arthropod Collection
NZICH	NZICH233-20	NZAC03034881	NZAC03034881	BOLD:ABX7701	NZAC03034881	658[0n]	2		0[n]			0[n]			0[n]			0			1	Yes				10-Feb-2020	Phygadeuontinae	Adult	New genus		Landcare Research, New Zealand Arthropod Collection
NZICH	NZICH234-20	NZAC03034882	NZAC03034882	BOLD:ABA2489	NZAC03034882	658[0n]	2		0[n]			0[n]			0[n]			0			1	Yes				10-Feb-2020	Megastylus	Adult			Landcare Research, New Zealand Arthropod Collection
NZICH	NZICH235-20	NZAC03034883	NZAC03034883	BOLD:AAH7290	NZAC03034883	658[0n]	2		0[n]			0[n]			0[n]			0			1	Yes				10-Feb-2020	Aucklandella	Adult			Landcare Research, New Zealand Arthropod Collection
NZICH	NZICH236-20	NZAC03034884	NZAC03034884	BOLD:AAV3646	NZAC03034884	658[0n]	2		0[n]			0[n]			0[n]			0			1	Yes				15-Nov-2019	Campoplex	Adult			Landcare Research, New Zealand Arthropod Collection
NZICH	NZICH237-20	NZAC03034885	NZAC03034885	BOLD:ABY0810	NZAC03034885	658[0n]	2		0[n]			0[n]			0[n]			0			1	Yes				15-Nov-2019	Isdromas	Adult			Landcare Research, New Zealand Arthropod Collection
NZICH	NZICH238-20	NZAC03034886	NZAC03034886	BOLD:AEH0949	NZAC03034886	621[0n]	2		0[n]			0[n]			0[n]			0			1	Yes				15-Nov-2019	Mesochorus	Adult			Landcare Research, New Zealand Arthropod Collection
NZICH	NZICH239-20	NZAC03034887	NZAC03034887	BOLD:AAV3640	NZAC03034887	658[0n]	2		0[n]			0[n]			0[n]			0			1	Yes				15-Nov-2019	Campoplex	Adult			Landcare Research, New Zealand Arthropod Collection
NZICH	NZICH240-20	NZAC03034888	NZAC03034888	BOLD:AEH2538	NZAC03034888	658[0n]	2		0[n]			0[n]			0[n]			0			1	Yes				15-Nov-2019	Levansa	Adult	Levansa		Landcare Research, New Zealand Arthropod Collection
NZICH	NZICH241-20	NZAC03034889	NZAC03034889	BOLD:AAV3239	NZAC03034889	624[0n]	2		0[n]			0[n]			0[n]			0			1	Yes				15-Nov-2019	Isdromas	Adult			Landcare Research, New Zealand Arthropod Collection
NZICH	NZICH242-20	NZAC03034890	NZAC03034890	BOLD:ACB5049	NZAC03034890	658[2n]	2		0[n]			0[n]			0[n]			0			1	Yes				15-Nov-2019	Phygadeuontinae	Adult			Landcare Research, New Zealand Arthropod Collection
NZICH	NZICH243-20	NZAC03034891	NZAC03034891	BOLD:ACB3976	NZAC03034891	658[0n]	2		0[n]			0[n]			0[n]			0			1	Yes				15-Nov-2019	Isdromas	Adult			Landcare Research, New Zealand Arthropod Collection
NZICH	NZICH244-20	NZAC03034892	NZAC03034892	BOLD:AEH0658	NZAC03034892	658[0n]	2		0[n]			0[n]			0[n]			0			1	Yes				15-Nov-2019	Aucklandella	Adult			Landcare Research, New Zealand Arthropod Collection
NZICH	NZICH245-20	NZAC03034893	NZAC03034893	BOLD:ABY0810	NZAC03034893	658[0n]	2		0[n]			0[n]			0[n]			0			1	Yes				15-Nov-2019	Isdromas	Adult			Landcare Research, New Zealand Arthropod Collection
NZICH	NZICH246-20	NZAC03034894	NZAC03034894	BOLD:AAV3239	NZAC03034894	658[0n]	2		0[n]			0[n]			0[n]			0			1	Yes				15-Nov-2019	Isdromas	Adult			Landcare Research, New Zealand Arthropod Collection
NZICH	NZICH247-20	NZAC03034895	NZAC03034895	BOLD:AAH7291	NZAC03034895	658[0n]	2		0[n]			0[n]			0[n]			0			1	Yes				15-Nov-2019	Aucklandella	Adult			Landcare Research, New Zealand Arthropod Collection
NZICH	NZICH248-20	NZAC03034896	NZAC03034896	BOLD:ACB7919	NZAC03034896	658[0n]	2		0[n]			0[n]			0[n]			0			1	Yes				15-Nov-2019	Casinaria	Adult			Landcare Research, New Zealand Arthropod Collection
NZICH	NZICH250-20	NZAC03034898	NZAC03034898	BOLD:ABY0810	NZAC03034898	658[0n]	2		0[n]			0[n]			0[n]			0			1	Yes				15-Nov-2019	Isdromas	Adult			Landcare Research, New Zealand Arthropod Collection
NZICH	NZICH251-20	NZAC03034899	NZAC03034899	BOLD:ABW8193	NZAC03034899	658[0n]	2		0[n]			0[n]			0[n]			0			1	Yes				15-Nov-2019	Aclastus	Adult			Landcare Research, New Zealand Arthropod Collection
NZICH	NZICH252-20	NZAC03034900	NZAC03034900	BOLD:ACB7919	NZAC03034900	658[0n]	2		0[n]			0[n]			0[n]			0			1	Yes				15-Nov-2019	Casinaria	Adult			Landcare Research, New Zealand Arthropod Collection
NZICH	NZICH253-20	NZAC03034901	NZAC03034901	BOLD:AAV3646	NZAC03034901	658[0n]	2		0[n]			0[n]			0[n]			0			1	Yes				15-Nov-2019	Campoplex	Adult			Landcare Research, New Zealand Arthropod Collection
NZICH	NZICH254-20	NZAC03034902	NZAC03034902	BOLD:ABY0811	NZAC03034902	658[0n]	2		0[n]			0[n]			0[n]			0			1	Yes				15-Nov-2019	Aclastus	Adult			Landcare Research, New Zealand Arthropod Collection
NZICH	NZICH255-20	NZAC03034903	NZAC03034903	BOLD:ABX9926	NZAC03034903	658[0n]	2		0[n]			0[n]			0[n]			0			1	Yes				15-Nov-2019	Degithina	Adult			Landcare Research, New Zealand Arthropod Collection
NZICH	NZICH256-20	NZAC03034904	NZAC03034904	BOLD:AAH7292	NZAC03034904	658[0n]	2		0[n]			0[n]			0[n]			0			1	Yes				15-Nov-2019	Aucklandella	Adult			Landcare Research, New Zealand Arthropod Collection
NZICH	NZICH258-20	NZAC03034906	NZAC03034906	BOLD:AAH7291	NZAC03034906	658[0n]	2		0[n]			0[n]			0[n]			0			1	Yes				15-Nov-2019	Aucklandella	Adult			Landcare Research, New Zealand Arthropod Collection
NZICH	NZICH259-20	NZAC03034907	NZAC03034907	BOLD:ACB8647	NZAC03034907	658[0n]	2		0[n]			0[n]			0[n]			0			1	Yes				15-Nov-2019	Levansa	Adult	Levansa		Landcare Research, New Zealand Arthropod Collection
NZICH	NZICH260-20	NZAC03034908	NZAC03034908	BOLD:ABY0810	NZAC03034908	658[0n]	2		0[n]			0[n]			0[n]			0			1	Yes				15-Nov-2019	Isdromas	Adult			Landcare Research, New Zealand Arthropod Collection
NZICH	NZICH261-20	NZAC03034909	NZAC03034909	BOLD:AAV3241	NZAC03034909	627[0n]	2		0[n]			0[n]			0[n]			0			1	Yes				15-Nov-2019	Aclastus	Adult			Landcare Research, New Zealand Arthropod Collection
NZICH	NZICH262-20	NZAC03034910	NZAC03034910	BOLD:AAL8917	NZAC03034910	658[0n]	2		0[n]			0[n]			0[n]			0			1	Yes				15-Nov-2019	Megastylus	Adult			Landcare Research, New Zealand Arthropod Collection
NZICH	NZICH263-20	NZAC03034911	NZAC03034911	BOLD:ACB3976	NZAC03034911	658[0n]	2		0[n]			0[n]			0[n]			0			1	Yes				15-Nov-2019	Isdromas	Adult			Landcare Research, New Zealand Arthropod Collection
NZICH	NZICH264-20	NZAC03034912	NZAC03034912	BOLD:AAH7291	NZAC03034912	658[0n]	2		0[n]			0[n]			0[n]			0			1	Yes				15-Nov-2019	Aucklandella	Adult			Landcare Research, New Zealand Arthropod Collection
NZICH	NZICH265-20	NZAC03034913	NZAC03034913	BOLD:ACB7919	NZAC03034913	658[0n]	2		0[n]			0[n]			0[n]			0			1	Yes				15-Nov-2019	Casinaria	Adult			Landcare Research, New Zealand Arthropod Collection
NZICH	NZICH267-20	NZAC03034915	NZAC03034915	BOLD:ABY0810	NZAC03034915	658[0n]	2		0[n]			0[n]			0[n]			0			1	Yes				15-Nov-2019	Isdromas	Adult			Landcare Research, New Zealand Arthropod Collection
NZICH	NZICH268-20	NZAC03034916	NZAC03034916	BOLD:ABX9926	NZAC03034916	658[0n]	2		0[n]			0[n]			0[n]			0			1	Yes				15-Nov-2019	Degithina	Adult			Landcare Research, New Zealand Arthropod Collection
NZICH	NZICH269-20	NZAC03034917	NZAC03034917	BOLD:AEH1899	NZAC03034917	658[0n]	2		0[n]			0[n]			0[n]			0			1	Yes				15-Nov-2019	Casinaria	Adult			Landcare Research, New Zealand Arthropod Collection
NZICH	NZICH270-20	NZAC03034918	NZAC03034918	BOLD:AAV1460	NZAC03034918	658[0n]	2		0[n]			0[n]			0[n]			0			1	Yes				15-Nov-2019	Degithina	Adult			Landcare Research, New Zealand Arthropod Collection
NZICH	NZICH271-20	NZAC03034919	NZAC03034919	BOLD:ABY0810	NZAC03034919	658[0n]	2		0[n]			0[n]			0[n]			0			1	Yes				15-Nov-2019	Isdromas	Adult			Landcare Research, New Zealand Arthropod Collection
NZICH	NZICH272-20	NZAC03034920	NZAC03034920	BOLD:AAH7292	NZAC03034920	658[0n]	2		0[n]			0[n]			0[n]			0			1	Yes				15-Nov-2019	Aucklandella	Adult			Landcare Research, New Zealand Arthropod Collection
NZICH	NZICH273-20	NZAC03034921	NZAC03034921	BOLD:ACB3976	NZAC03034921	658[0n]	2		0[n]			0[n]			0[n]			0			1	Yes				15-Nov-2019	Isdromas	Adult			Landcare Research, New Zealand Arthropod Collection
NZICH	NZICH274-20	NZAC03034922	NZAC03034922	BOLD:ACB7919	NZAC03034922	658[0n]	2		0[n]			0[n]			0[n]			0			1	Yes				15-Nov-2019	Casinaria	Adult			Landcare Research, New Zealand Arthropod Collection
NZICH	NZICH275-20	NZAC03034923	NZAC03034923	BOLD:ABY0811	NZAC03034923	658[0n]	2		0[n]			0[n]			0[n]			0			1	Yes				15-Nov-2019	Aclastus	Adult			Landcare Research, New Zealand Arthropod Collection
NZICH	NZICH277-20	NZAC03034925	NZAC03034925	BOLD:ABY0811	NZAC03034925	658[0n]	2		0[n]			0[n]			0[n]			0			1	Yes				15-Nov-2019	Aclastus	Adult			Landcare Research, New Zealand Arthropod Collection
NZICH	NZICH279-20	NZAC03034927	NZAC03034927	BOLD:AAV3646	NZAC03034927	658[0n]	2		0[n]			0[n]			0[n]			0			1	Yes				15-Nov-2019	Campoplex	Adult			Landcare Research, New Zealand Arthropod Collection
NZICH	NZICH280-20	NZAC03034928	NZAC03034928	BOLD:AAH7290	NZAC03034928	658[0n]	2		0[n]			0[n]			0[n]			0			1	Yes				15-Nov-2019	Aucklandella	Adult			Landcare Research, New Zealand Arthropod Collection
NZICH	NZICH281-20	NZAC03034929	NZAC03034929	BOLD:ABY0810	NZAC03034929	658[0n]	2		0[n]			0[n]			0[n]			0			1	Yes				15-Nov-2019	Isdromas	Adult			Landcare Research, New Zealand Arthropod Collection
NZICH	NZICH282-20	NZAC03034930	NZAC03034930	BOLD:ABW8193	NZAC03034930	658[0n]	2		0[n]			0[n]			0[n]			0			1	Yes				15-Nov-2019	Aclastus	Adult			Landcare Research, New Zealand Arthropod Collection
NZICH	NZICH283-20	NZAC03034931	NZAC03034931	BOLD:AAH7291	NZAC03034931	658[0n]	2		0[n]			0[n]			0[n]			0			1	Yes				15-Nov-2019	Aucklandella	Adult			Landcare Research, New Zealand Arthropod Collection
NZICH	NZICH284-20	NZAC03034932	NZAC03034932	BOLD:ACB3976	NZAC03034932	658[0n]	2		0[n]			0[n]			0[n]			0			1	Yes				15-Nov-2019	Isdromas	Adult			Landcare Research, New Zealand Arthropod Collection
NZICH	NZICH285-20	NZAC03034933	NZAC03034933	BOLD:ACB7918	NZAC03034933	658[0n]	2		0[n]			0[n]			0[n]			0			1	Yes				15-Nov-2019	Campoletis	Adult			Landcare Research, New Zealand Arthropod Collection
NZICH	NZICH286-20	NZAC03034934	NZAC03034934	BOLD:ACB3976	NZAC03034934	658[0n]	2		0[n]			0[n]			0[n]			0			1	Yes				15-Nov-2019	Isdromas	Adult			Landcare Research, New Zealand Arthropod Collection
NZICH	NZICH287-20	NZAC03034935	NZAC03034935	BOLD:AEH0658	NZAC03034935	658[0n]	2		0[n]			0[n]			0[n]			0			1	Yes				15-Nov-2019	Aucklandella	Adult			Landcare Research, New Zealand Arthropod Collection
NZICH	NZICH288-20	NZAC03034936	NZAC03034936	BOLD:ABY0810	NZAC03034936	658[0n]	2		0[n]			0[n]			0[n]			0			1	Yes				15-Nov-2019	Isdromas	Adult			Landcare Research, New Zealand Arthropod Collection
NZICH	NZICH289-20	NZAC03034937	NZAC03034937	BOLD:ACB3976	NZAC03034937	658[0n]	2		0[n]			0[n]			0[n]			0			1	Yes				15-Nov-2019	Isdromas	Adult			Landcare Research, New Zealand Arthropod Collection
NZBRX	NZHYM3040-20	NZAC03034939	NZAC03034939	BOLD:ACL8337	NZAC03034939	658[0n]			0[n]			0[n]			0[n]			0				No				04-Dec-2012	Neptihormius	Adult			Landcare Research, New Zealand Arthropod Collection	Labcode i032
NZBRX	NZHYM3062-20	NZAC03034940	NZAC03034940	BOLD:ADO1200	NZAC03034940	658[0n]			0[n]			0[n]			0[n]			0				No				08-Jan-2019	Pronkia	Adult			Landcare Research, New Zealand Arthropod Collection	Labcode i055
NZBRX	NZHYM3084-20	NZAC03034941	NZAC03034941	BOLD:AAV4382	NZAC03034941	658[0n]			0[n]			0[n]			0[n]			0				No				14-Mar-2010	Aspilota angusta	Adult			Landcare Research, New Zealand Arthropod Collection	Labcode i079
NZBRX	NZHYM3090-20	NZAC03034942	NZAC03034942	BOLD:AAV4382	NZAC03034942	658[0n]			0[n]			0[n]			0[n]			0				No				08-Mar-2010	Aspilota angusta	Adult			Landcare Research, New Zealand Arthropod Collection	Labcode i089
NZBRX	NZHYM3092-20	NZAC03034943	NZAC03034943	BOLD:AAV4382	NZAC03034943	418[0n]			0[n]			0[n]			0[n]			0				No				08-Mar-2010	Aspilota angusta	Adult			Landcare Research, New Zealand Arthropod Collection	Labcode i091
NZIND	NZIND657-22	NZAC03035043	NZAC03035043	BOLD:ADO1312	NZAC03035043	603[0n]	2		0[n]			0[n]			0[n]			0			1	No				30-Mar-2021	Tetramesa romana	Adult			Landcare Research, New Zealand Arthropod Collection
NZIND	NZIND658-22	NZAC03035044	NZAC03035044	BOLD:ADO1312	NZAC03035044	599[0n]	2		0[n]			0[n]			0[n]			0			1	No				30-Mar-2021	Tetramesa romana	Adult			Landcare Research, New Zealand Arthropod Collection
NZIND	NZIND659-22	NZAC03035045	NZAC03035045	BOLD:ACP3449	NZAC03035045	649[0n]	2		0[n]			0[n]			0[n]			0			1	Yes				12-Feb-2019	Platygaster robiniae	Adult			Landcare Research, New Zealand Arthropod Collection
NZIND	NZIND661-22	NZAC03035050	NZAC03035050	BOLD:ACP2073	NZAC03035050	603[0n]	2		0[n]			0[n]			0[n]			0			1	Yes				29-Apr-2021	Apleurotropis	Adult			Landcare Research, New Zealand Arthropod Collection
NZIND	NZIND660-22	NZAC03035051	NZAC03035051	BOLD:ABX1662	NZAC03035051	649[0n]	2		0[n]			0[n]			0[n]			0			1	Yes				29-Apr-2021	Idris	Adult			Landcare Research, New Zealand Arthropod Collection
NZBRX	NZHYM2822-20	NZAC03035123	NZAC03035123	BOLD:ACD4776	NZAC03035123	617[0n]	2		0[n]			0[n]			0[n]			0			1	Yes				01-Nov-2019	Kauriphanes	Adult			Landcare Research, New Zealand Arthropod Collection
NZHYM	NZHYM2823-20	NZAC03035124	NZAC03035124	BOLD:AAV4402	NZAC03035124	636[0n]	2		0[n]			0[n]			0[n]			0			1	Yes				01-Nov-2019	Isdromas	Adult			Landcare Research, New Zealand Arthropod Collection
NZMG	NZHYM2825-20	NZAC03035125	NZAC03035125	BOLD:AAH1312	NZAC03035125	641[0n]	2		0[n]			0[n]			0[n]			0			1	Yes				13-Feb-2020	Sathon	Adult			Landcare Research, New Zealand Arthropod Collection
NZBRX	NZHYM2827-20	NZAC03035126	NZAC03035126	BOLD:ACL8903	NZAC03035126	425[0n]	2		0[n]			0[n]			0[n]			0			1	No				15-Nov-2019	Ascogaster mayae	Adult			Landcare Research, New Zealand Arthropod Collection
NZBRX	NZHYM2830-20	NZAC03035129	NZAC03035129	BOLD:AEE9367	NZAC03035129	604[0n]	2		0[n]			0[n]			0[n]			0			1	No				15-Nov-2019	Austrohormius	Adult			Landcare Research, New Zealand Arthropod Collection
NZBRX	NZHYM2831-20	NZAC03035130	NZAC03035130	BOLD:AEE1791	NZAC03035130	632[0n]	2		0[n]			0[n]			0[n]			0			1	Yes				15-Nov-2019	Asobara albiclava	Adult			Landcare Research, New Zealand Arthropod Collection
NZBRX	NZHYM2833-20	NZAC03035131	NZAC03035131	BOLD:AAV4382	NZAC03035131	636[0n]	2		0[n]			0[n]			0[n]			0			1	No				11-Jan-2020	Aspilota angusta	Adult			Landcare Research, New Zealand Arthropod Collection
NZBRX	NZHYM2835-20	NZAC03035133	NZAC03035133	BOLD:AER8226	NZAC03035133	477[0n]	2		0[n]			0[n]			0[n]			0			1	No				11-Jan-2020	Caenophanes	Adult			Landcare Research, New Zealand Arthropod Collection
NZBRX	NZHYM2836-20	NZAC03035134	NZAC03035134	BOLD:AAV3169	NZAC03035134	606[0n]	2		0[n]			0[n]			0[n]			0			1	Yes				11-Jan-2020	Xynobius	Adult			Landcare Research, New Zealand Arthropod Collection
NZBRX	NZHYM2837-20	NZAC03035135	NZAC03035135	BOLD:AAU1769	NZAC03035135	632[0n]	2		0[n]			0[n]			0[n]			0			1	No				11-Jan-2020	Meteorus	Adult			Landcare Research, New Zealand Arthropod Collection
NZBRX	NZHYM2838-20	NZAC03035136	NZAC03035136	BOLD:AEE5940	NZAC03035136	632[0n]	2		0[n]			0[n]			0[n]			0			1	No				11-Jan-2020	Asobara antipoda	Adult			Landcare Research, New Zealand Arthropod Collection
NZBRX	NZHYM2839-20	NZAC03035137	NZAC03035137	BOLD:ADO1200	NZAC03035137	480[0n]	2		0[n]			0[n]			0[n]			0			1	No				11-Jan-2020	Pronkia	Adult			Landcare Research, New Zealand Arthropod Collection
NZBRX	NZHYM2841-20	NZAC03035139	NZAC03035139		NZAC03035139	408[0n]	2		0[n]			0[n]			0[n]			0			1	No				11-Jan-2020	Taphaeus	Adult			Landcare Research, New Zealand Arthropod Collection
NZMG	NZHYM2845-20	NZAC03035142	NZAC03035142	BOLD:ACL8814	NZAC03035142	625[0n]	2		0[n]			0[n]			0[n]			0			1	Yes				11-Jan-2020	Notogaster	Adult			Landcare Research, New Zealand Arthropod Collection
NZMG	NZHYM2847-20	NZAC03035144	NZAC03035144	BOLD:AAH1308	NZAC03035144	614[0n]	2		0[n]			0[n]			0[n]			0			1	No				11-Jan-2020	Choeras helespas	Adult			Landcare Research, New Zealand Arthropod Collection
NZMG	NZHYM2848-20	NZAC03035145	NZAC03035145	BOLD:AAH1308	NZAC03035145	632[0n]	2		0[n]			0[n]			0[n]			0			1	Yes				11-Jan-2020	Choeras helespas	Adult			Landcare Research, New Zealand Arthropod Collection
NZMG	NZHYM2849-20	NZAC03035146	NZAC03035146	BOLD:ACL8814	NZAC03035146	633[0n]	2		0[n]			0[n]			0[n]			0			1	Yes				11-Jan-2020	Notogaster	Adult			Landcare Research, New Zealand Arthropod Collection
NZMG	NZHYM2850-20	NZAC03035147	NZAC03035147	BOLD:AAH1308	NZAC03035147	631[0n]	2		0[n]			0[n]			0[n]			0			1	No				11-Jan-2020	Choeras helespas	Adult			Landcare Research, New Zealand Arthropod Collection
NZMG	NZHYM2851-20	NZAC03035148	NZAC03035148	BOLD:ABZ1947	NZAC03035148	526[0n]	2		0[n]			0[n]			0[n]			0			1	No				11-Jan-2020	Microgastrinae	Adult			Landcare Research, New Zealand Arthropod Collection
NZMG	NZHYM2852-20	NZAC03035149	NZAC03035149	BOLD:ACL8814	NZAC03035149	626[0n]	2		0[n]			0[n]			0[n]			0			1	Yes				11-Jan-2020	Notogaster	Adult			Landcare Research, New Zealand Arthropod Collection
NZMG	NZHYM2853-20	NZAC03035150	NZAC03035150	BOLD:AAH1308	NZAC03035150	631[0n]	2		0[n]			0[n]			0[n]			0			1	No				11-Jan-2020	Choeras helespas	Adult			Landcare Research, New Zealand Arthropod Collection
NZMG	NZHYM2854-20	NZAC03035151	NZAC03035151	BOLD:AAH1308	NZAC03035151	629[0n]	2		0[n]			0[n]			0[n]			0			1	Yes				11-Jan-2020	Choeras helespas	Adult			Landcare Research, New Zealand Arthropod Collection
NZMG	NZHYM2855-20	NZAC03035152	NZAC03035152	BOLD:AAH1308	NZAC03035152	627[0n]	2		0[n]			0[n]			0[n]			0			1	No				11-Jan-2020	Choeras helespas	Adult			Landcare Research, New Zealand Arthropod Collection
NZMG	NZHYM2856-20	NZAC03035153	NZAC03035153	BOLD:AAH1308	NZAC03035153	632[0n]	2		0[n]			0[n]			0[n]			0			1	No				11-Jan-2020	Choeras helespas	Adult			Landcare Research, New Zealand Arthropod Collection
NZMG	NZHYM2857-20	NZAC03035154	NZAC03035154	BOLD:AAH1308	NZAC03035154	627[0n]	2		0[n]			0[n]			0[n]			0			1	Yes				11-Jan-2020	Choeras helespas	Adult			Landcare Research, New Zealand Arthropod Collection
NZMG	NZHYM2858-20	NZAC03035155	NZAC03035155	BOLD:AAH1308	NZAC03035155	629[0n]	2		0[n]			0[n]			0[n]			0			1	Yes				11-Jan-2020	Choeras helespas	Adult			Landcare Research, New Zealand Arthropod Collection
NZMG	NZHYM2859-20	NZAC03035156	NZAC03035156	BOLD:AAH1308	NZAC03035156	633[0n]	2		0[n]			0[n]			0[n]			0			1	Yes				11-Jan-2020	Choeras helespas	Adult			Landcare Research, New Zealand Arthropod Collection
NZMG	NZHYM2860-20	NZAC03035157	NZAC03035157	BOLD:ACL8814	NZAC03035157	632[0n]	2		0[n]			0[n]			0[n]			0			1	Yes				11-Jan-2020	Notogaster	Adult			Landcare Research, New Zealand Arthropod Collection
NZBRX	NZHYM2862-20	NZAC03035158	NZAC03035158	BOLD:ADO3682	NZAC03035158	479[0n]	2		0[n]			0[n]			0[n]			0			1	No				15-Nov-2019	Pronkia	Adult			Landcare Research, New Zealand Arthropod Collection
NZBRX	NZHYM2863-20	NZAC03035159	NZAC03035159	BOLD:AAV1740	NZAC03035159	633[0n]	2		0[n]			0[n]			0[n]			0			1	Yes				15-Nov-2019	Pronkia	Adult			Landcare Research, New Zealand Arthropod Collection
NZBRX	NZHYM2864-20	NZAC03035160	NZAC03035160	BOLD:ADO3682	NZAC03035160	479[0n]	2		0[n]			0[n]			0[n]			0			1	No				15-Nov-2019	Pronkia	Adult			Landcare Research, New Zealand Arthropod Collection
NZBRX	NZHYM2865-20	NZAC03035161	NZAC03035161	BOLD:AAV1740	NZAC03035161	633[0n]	2		0[n]			0[n]			0[n]			0			1	Yes				15-Nov-2019	Pronkia	Adult			Landcare Research, New Zealand Arthropod Collection
NZBRX	NZHYM2866-20	NZAC03035162	NZAC03035162	BOLD:AEE1791	NZAC03035162	628[0n]	2		0[n]			0[n]			0[n]			0			1	Yes				15-Nov-2019	Asobara albiclava	Adult			Landcare Research, New Zealand Arthropod Collection
NZBRX	NZHYM2867-20	NZAC03035163	NZAC03035163	BOLD:AEG6525	NZAC03035163	461[0n]	2		0[n]			0[n]			0[n]			0			1	No				15-Nov-2019	Pronkia	Adult			Landcare Research, New Zealand Arthropod Collection
NZBRX	NZHYM2869-20	NZAC03035164	NZAC03035164	BOLD:AAU1769	NZAC03035164	563[0n]	2		0[n]			0[n]			0[n]			0			1	Yes				10-Dec-2019	Meteorus	Adult			Landcare Research, New Zealand Arthropod Collection
NZBRX	NZHYM2870-20	NZAC03035165	NZAC03035165	BOLD:AAV3393	NZAC03035165	530[0n]	2		0[n]			0[n]			0[n]			0			1	No				10-Dec-2019	Doryctinae	Adult			Landcare Research, New Zealand Arthropod Collection
NZBRX	NZHYM2871-20	NZAC03035166	NZAC03035166	BOLD:AEE5225	NZAC03035166	632[0n]	2		0[n]			0[n]			0[n]			0			1	Yes				10-Dec-2019	Ascogaster	Adult			Landcare Research, New Zealand Arthropod Collection
NZBRX	NZHYM2873-20	NZAC03035167	NZAC03035167	BOLD:AAV4382	NZAC03035167	632[0n]	2		0[n]			0[n]			0[n]			0			1	Yes				10-Feb-2020	Aspilota angusta	Adult			Landcare Research, New Zealand Arthropod Collection
NZBRX	NZHYM2874-20	NZAC03035168	NZAC03035168	BOLD:ABW8173	NZAC03035168	635[0n]	2		0[n]			0[n]			0[n]			0			1	Yes				10-Feb-2020	Rhyssaloides	Adult			Landcare Research, New Zealand Arthropod Collection
NZHYM	NZHYM2875-20	NZAC03035169	NZAC03035169	BOLD:ACB5286	NZAC03035169	638[0n]	2		0[n]			0[n]			0[n]			0			1	Yes				10-Feb-2020	Aclastus	Adult			Landcare Research, New Zealand Arthropod Collection
NZBRX	NZHYM2876-20	NZAC03035170	NZAC03035170	BOLD:ABX9655	NZAC03035170	577[0n]	2		0[n]			0[n]			0[n]			0			1	Yes				10-Feb-2020	Opius	Adult			Landcare Research, New Zealand Arthropod Collection
NZBRX	NZHYM2877-20	NZAC03035171	NZAC03035171	BOLD:AAV4382	NZAC03035171	529[0n]	2		0[n]			0[n]			0[n]			0			1	Yes				10-Feb-2020	Aspilota angusta	Adult			Landcare Research, New Zealand Arthropod Collection
NZBRX	NZHYM2879-20	NZAC03035173	NZAC03035173	BOLD:AAV4382	NZAC03035173	633[0n]	2		0[n]			0[n]			0[n]			0			1	Yes				10-Feb-2020	Aspilota angusta	Adult			Landcare Research, New Zealand Arthropod Collection
NZBRX	NZHYM2880-20	NZAC03035174	NZAC03035174	BOLD:AAV4382	NZAC03035174	564[0n]	2		0[n]			0[n]			0[n]			0			1	Yes				10-Feb-2020	Aspilota angusta	Adult			Landcare Research, New Zealand Arthropod Collection
NZBRX	NZHYM2881-20	NZAC03035175	NZAC03035175	BOLD:AAU8585	NZAC03035175	541[0n]	2		0[n]			0[n]			0[n]			0			1	No				10-Feb-2020	Trioxys sunnysidensis	Adult			Landcare Research, New Zealand Arthropod Collection
NZBRX	NZHYM2882-20	NZAC03035176	NZAC03035176	BOLD:AAV4382	NZAC03035176	604[0n]	2		0[n]			0[n]			0[n]			0			1	Yes				10-Feb-2020	Aspilota angusta	Adult			Landcare Research, New Zealand Arthropod Collection
NZBRX	NZHYM2886-20	NZAC03035178	NZAC03035178	BOLD:AEG6525	NZAC03035178	480[0n]	2		0[n]			0[n]			0[n]			0			1	No				10-Dec-2019	Pronkia	Adult			Landcare Research, New Zealand Arthropod Collection
NZBRX	NZHYM2889-20	NZAC03035180	NZAC03035180	BOLD:AEE5225	NZAC03035180	625[0n]	2		0[n]			0[n]			0[n]			0			1	Yes				10-Dec-2019	Ascogaster	Adult			Landcare Research, New Zealand Arthropod Collection
NZBRX	NZHYM2890-20	NZAC03035181	NZAC03035181	BOLD:AAU1769	NZAC03035181	603[0n]	2		0[n]			0[n]			0[n]			0			1	Yes				10-Dec-2019	Meteorus	Adult			Landcare Research, New Zealand Arthropod Collection
NZBRX	NZHYM2891-20	NZAC03035182	NZAC03035182	BOLD:AEE5225	NZAC03035182	632[0n]	2		0[n]			0[n]			0[n]			0			1	Yes				10-Dec-2019	Ascogaster	Adult			Landcare Research, New Zealand Arthropod Collection
NZBRX	NZHYM2894-20	NZAC03035183	NZAC03035183	BOLD:AAU1769	NZAC03035183	602[0n]	2		0[n]			0[n]			0[n]			0			1	Yes				15-Nov-2019	Meteorus	Adult			Landcare Research, New Zealand Arthropod Collection
NZBRX	NZHYM2895-20	NZAC03035184	NZAC03035184	BOLD:AEE5225	NZAC03035184	625[0n]	2		0[n]			0[n]			0[n]			0			1	Yes				15-Nov-2019	Ascogaster	Adult			Landcare Research, New Zealand Arthropod Collection
NZBRX	NZHYM2896-20	NZAC03035185	NZAC03035185	BOLD:AEE5225	NZAC03035185	632[0n]	2		0[n]			0[n]			0[n]			0			1	No				15-Nov-2019	Ascogaster	Adult			Landcare Research, New Zealand Arthropod Collection
NZBRX	NZHYM2897-20	NZAC03035186	NZAC03035186	BOLD:ACL8903	NZAC03035186	602[0n]	2		0[n]			0[n]			0[n]			0			1	Yes				15-Nov-2019	Ascogaster mayae	Adult			Landcare Research, New Zealand Arthropod Collection
NZHYM	NZHYM2903-20	NZAC03035187	NZAC03035187	BOLD:ACB5286	NZAC03035187	638[0n]	2		0[n]			0[n]			0[n]			0			1	Yes				10-Feb-2020	Aclastus	Adult			Landcare Research, New Zealand Arthropod Collection
NZBRX	NZHYM2904-20	NZAC03035188	NZAC03035188	BOLD:AAV3169	NZAC03035188	627[0n]	2		0[n]			0[n]			0[n]			0			1	Yes				10-Feb-2020	Xynobius	Adult			Landcare Research, New Zealand Arthropod Collection
NZBRX	NZHYM2905-20	NZAC03035189	NZAC03035189	BOLD:AAV3169	NZAC03035189	633[0n]	2		0[n]			0[n]			0[n]			0			1	Yes				10-Feb-2020	Xynobius	Adult			Landcare Research, New Zealand Arthropod Collection
NZBRX	NZHYM2907-20	NZAC03035191	NZAC03035191	BOLD:AAV3169	NZAC03035191	633[0n]	2		0[n]			0[n]			0[n]			0			1	Yes				10-Feb-2020	Xynobius	Adult			Landcare Research, New Zealand Arthropod Collection
NZBRX	NZHYM2908-20	NZAC03035192	NZAC03035192	BOLD:AAV3169	NZAC03035192	613[0n]	2		0[n]			0[n]			0[n]			0			1	Yes				10-Feb-2020	Xynobius	Adult			Landcare Research, New Zealand Arthropod Collection
NZBRX	NZHYM2909-20	NZAC03035193	NZAC03035193	BOLD:AAH1310	NZAC03035193	501[0n]	2		0[n]			0[n]			0[n]			0			1	No				10-Feb-2020	Dolichogenidea	Adult			Landcare Research, New Zealand Arthropod Collection
NZBRX	NZHYM2912-20	NZAC03035194	NZAC03035194	BOLD:ABX9655	NZAC03035194	621[0n]	2		0[n]			0[n]			0[n]			0			1	No				15-Nov-2019	Opius	Adult			Landcare Research, New Zealand Arthropod Collection
NZBRX	NZHYM2913-20	NZAC03035195	NZAC03035195	BOLD:ABW8420	NZAC03035195	605[0n]	2		0[n]			0[n]			0[n]			0			1	Yes				15-Nov-2019	Asobara ajbelli	Adult			Landcare Research, New Zealand Arthropod Collection
NZBRX	NZHYM2914-20	NZAC03035196	NZAC03035196	BOLD:AAV4382	NZAC03035196	628[0n]	2		0[n]			0[n]			0[n]			0			1	No				15-Nov-2019	Aspilota angusta	Adult			Landcare Research, New Zealand Arthropod Collection
NZBRX	NZHYM2918-20	NZAC03035197	NZAC03035197	BOLD:ACU4372	NZAC03035197	582[0n]	2		0[n]			0[n]			0[n]			0			1	Yes				13-Jan-2020	Neptihormius				Landcare Research, New Zealand Arthropod Collection
NZBRX	NZHYM2920-20	NZAC03035199	NZAC03035199	BOLD:AEE3867	NZAC03035199	575[0n]	2		0[n]			0[n]			0[n]			0			1	Yes				13-Jan-2020	Austrohormius				Landcare Research, New Zealand Arthropod Collection
NZBRX	NZHYM2921-20	NZAC03035200	NZAC03035200		NZAC03035200	493[0n]	2		0[n]			0[n]			0[n]			0			1	No				13-Jan-2020	Opius				Landcare Research, New Zealand Arthropod Collection
NZBRX	NZHYM2922-20	NZAC03035201	NZAC03035201	BOLD:AEE3867	NZAC03035201	560[1n]	2		0[n]			0[n]			0[n]			0			1	No				13-Jan-2020	Austrohormius				Landcare Research, New Zealand Arthropod Collection
NZBRX	NZHYM2923-20	NZAC03035202	NZAC03035202	BOLD:AAV4382	NZAC03035202	515[0n]	2		0[n]			0[n]			0[n]			0			1	Yes				13-Jan-2020	Aspilota angusta				Landcare Research, New Zealand Arthropod Collection
NZBRX	NZHYM2926-20	NZAC03035204	NZAC03035204	BOLD:ABW8173	NZAC03035204	547[1n]	2		0[n]			0[n]			0[n]			0			1	No				16-Dec-2020	Rhyssaloides				Landcare Research, New Zealand Arthropod Collection
NZBRX	NZHYM2929-20	NZAC03035208	NZAC03035208	BOLD:AAV4382	NZAC03035208	578[0n]	2		0[n]			0[n]			0[n]			0			1	Yes				16-Dec-2020	Aspilota angusta				Landcare Research, New Zealand Arthropod Collection
NZBRX	NZHYM2932-20	NZAC03035210	NZAC03035210	BOLD:ABW8173	NZAC03035210	592[0n]	2		0[n]			0[n]			0[n]			0			1	Yes				16-Dec-2020	Rhyssaloides				Landcare Research, New Zealand Arthropod Collection
NZBRX	NZHYM2934-20	NZAC03035211	NZAC03035211	BOLD:AEE5533	NZAC03035211	588[0n]	2		0[n]			0[n]			0[n]			0			1	Yes				15-Nov-2019	Ascogaster parrotti				Landcare Research, New Zealand Arthropod Collection
NZBRX	NZHYM2936-20	NZAC03035213	NZAC03035213	BOLD:ABW9180	NZAC03035213	580[0n]	2		0[n]			0[n]			0[n]			0			1	Yes				15-Nov-2019	Ascogaster parrotti				Landcare Research, New Zealand Arthropod Collection
NZBRX	NZHYM2937-20	NZAC03035214	NZAC03035214	BOLD:ABW8420	NZAC03035214	576[0n]	2		0[n]			0[n]			0[n]			0			1	Yes				15-Nov-2019	Asobara ajbelli				Landcare Research, New Zealand Arthropod Collection
NZBRX	NZHYM2938-20	NZAC03035215	NZAC03035215	BOLD:AAV4382	NZAC03035215	570[0n]	2		0[n]			0[n]			0[n]			0			1	Yes				15-Nov-2019	Aspilota angusta				Landcare Research, New Zealand Arthropod Collection
NZMG	NZHYM2939-20	NZAC03035216	NZAC03035216	BOLD:AAU2976	NZAC03035216	606[0n]	2		0[n]			0[n]			0[n]			0			1	Yes				15-Nov-2019	Notogaster				Landcare Research, New Zealand Arthropod Collection
NZBRX	NZHYM2941-20	NZAC03035217	NZAC03035217	BOLD:AEE3374	NZAC03035217	530[1n]	2		0[n]			0[n]			0[n]			0			1	Yes				16-Dec-2020	Meteorus				Landcare Research, New Zealand Arthropod Collection
NZBRX	NZHYM2944-20	NZAC03035219	NZAC03035219	BOLD:AAV3169	NZAC03035219	495[0n]	2		0[n]			0[n]			0[n]			0			1	No				13-Jan-2020	Xynobius				Landcare Research, New Zealand Arthropod Collection
NZBRX	NZHYM2945-20	NZAC03035220	NZAC03035220	BOLD:ABW9180	NZAC03035220	580[0n]	2		0[n]			0[n]			0[n]			0			1	Yes				13-Jan-2020	Ascogaster parrotti				Landcare Research, New Zealand Arthropod Collection
NZBRX	NZHYM2947-20	NZAC03035221	NZAC03035221	BOLD:AAV4382	NZAC03035221	560[0n]	2		0[n]			0[n]			0[n]			0			1	No				10-Feb-2020	Aspilota angusta				Landcare Research, New Zealand Arthropod Collection
NZBRX	NZHYM2948-20	NZAC03035222	NZAC03035222	BOLD:ABX9731	NZAC03035222	596[0n]	2		0[n]			0[n]			0[n]			0			1	Yes				10-Feb-2020	Meteorus				Landcare Research, New Zealand Arthropod Collection
NZBRX	NZHYM2950-20	NZAC03035223	NZAC03035223	BOLD:AAX9141	NZAC03035223	579[0n]	2		0[n]			0[n]			0[n]			0			1	Yes				15-Nov-2019	Doryctomorpha antipoda				Landcare Research, New Zealand Arthropod Collection
NZBRX	NZHYM2951-20	NZAC03035224	NZAC03035224	BOLD:AEE3867	NZAC03035224	590[0n]	2		0[n]			0[n]			0[n]			0			1	Yes				15-Nov-2019	Austrohormius				Landcare Research, New Zealand Arthropod Collection
NZMG	NZHYM2952-20	NZAC03035225	NZAC03035225	BOLD:AAV2651	NZAC03035225	565[0n]	2		0[n]			0[n]			0[n]			0			1	Yes				15-Nov-2019	Glyptapanteles				Landcare Research, New Zealand Arthropod Collection
NZBRX	NZHYM2954-20	NZAC03035227	NZAC03035227	BOLD:ABW8173	NZAC03035227	590[0n]	2		0[n]			0[n]			0[n]			0			1	Yes				15-Nov-2019	Rhyssaloides				Landcare Research, New Zealand Arthropod Collection
NZBRX	NZHYM2955-20	NZAC03035228	NZAC03035228	BOLD:AEE3867	NZAC03035228	616[1n]	2		0[n]			0[n]			0[n]			0			1	Yes				15-Nov-2019	Austrohormius				Landcare Research, New Zealand Arthropod Collection
NZBRX	NZHYM2956-20	NZAC03035229	NZAC03035229	BOLD:ABW8173	NZAC03035229	584[0n]	2		0[n]			0[n]			0[n]			0			1	Yes				15-Nov-2019	Rhyssaloides				Landcare Research, New Zealand Arthropod Collection
NZBRX	NZHYM2958-20	NZAC03035231	NZAC03035231	BOLD:AAV3393	NZAC03035231	580[0n]	2		0[n]			0[n]			0[n]			0			1	Yes				15-Nov-2019	Doryctinae				Landcare Research, New Zealand Arthropod Collection
NZBRX	NZHYM2960-20	NZAC03035232	NZAC03035232	BOLD:AAV4382	NZAC03035232	605[0n]	2		0[n]			0[n]			0[n]			0			1	Yes				13-Jan-2020	Aspilota angusta				Landcare Research, New Zealand Arthropod Collection
NZBRX	NZHYM2962-20	NZAC03035234	NZAC03035234	BOLD:ABW8420	NZAC03035234	590[0n]	2		0[n]			0[n]			0[n]			0			1	Yes				13-Jan-2020	Asobara ajbelli				Landcare Research, New Zealand Arthropod Collection
NZBRX	NZHYM2963-20	NZAC03035235	NZAC03035235	BOLD:AAV3169	NZAC03035235	596[0n]	2		0[n]			0[n]			0[n]			0			1	No				13-Jan-2020	Xynobius				Landcare Research, New Zealand Arthropod Collection
NZBRX	NZHYM2967-20	NZAC03035238	NZAC03035238	BOLD:AAV3393	NZAC03035238	573[0n]	2		0[n]			0[n]			0[n]			0			1	No				10-Feb-2020	Doryctinae				Landcare Research, New Zealand Arthropod Collection
NZBRX	NZHYM2968-20	NZAC03035239	NZAC03035239	BOLD:AEE1791	NZAC03035239	579[0n]	2		0[n]			0[n]			0[n]			0			1	Yes				10-Feb-2020	Asobara albiclava				Landcare Research, New Zealand Arthropod Collection
NZBRX	NZHYM2969-20	NZAC03035240	NZAC03035240	BOLD:AEE1791	NZAC03035240	588[0n]	2		0[n]			0[n]			0[n]			0			1	Yes				10-Feb-2020	Asobara albiclava				Landcare Research, New Zealand Arthropod Collection
NZBRX	NZHYM2970-20	NZAC03035241	NZAC03035241	BOLD:ABW8173	NZAC03035241	579[0n]	2		0[n]			0[n]			0[n]			0			1	Yes				10-Feb-2020	Rhyssaloides				Landcare Research, New Zealand Arthropod Collection
NZBRX	NZHYM2972-20	NZAC03035242	NZAC03035242	BOLD:AEE1535	NZAC03035242	587[0n]	2		0[n]			0[n]			0[n]			0			1	Yes				16-Dec-2020	Rhyssaloides				Landcare Research, New Zealand Arthropod Collection
NZBRX	NZHYM2974-20	NZAC03035244	NZAC03035244	BOLD:ABW8173	NZAC03035244	615[0n]	2		0[n]			0[n]			0[n]			0			1	Yes				16-Dec-2020	Rhyssaloides				Landcare Research, New Zealand Arthropod Collection
NZBRX	NZHYM2975-20	NZAC03035245	NZAC03035245	BOLD:ACL8903	NZAC03035245	579[0n]	2		0[n]			0[n]			0[n]			0			1	Yes				16-Dec-2020	Ascogaster mayae				Landcare Research, New Zealand Arthropod Collection
NZBRX	NZHYM2978-20	NZAC03035247	NZAC03035247	BOLD:AAU8585	NZAC03035247	576[0n]	2		0[n]			0[n]			0[n]			0			1	No				13-Jan-2020	Trioxys sunnysidensis				Landcare Research, New Zealand Arthropod Collection
NZBRX	NZHYM2979-20	NZAC03035248	NZAC03035248	BOLD:AEE3867	NZAC03035248	582[0n]	2		0[n]			0[n]			0[n]			0			1	Yes				13-Jan-2020	Austrohormius				Landcare Research, New Zealand Arthropod Collection
NZBRX	NZHYM2980-20	NZAC03035249	NZAC03035249	BOLD:AEE3867	NZAC03035249	595[0n]	2		0[n]			0[n]			0[n]			0			1	Yes				13-Jan-2020	Austrohormius				Landcare Research, New Zealand Arthropod Collection
NZBRX	NZHYM2982-20	NZAC03035250	NZAC03035250	BOLD:ACM0000	NZAC03035250	616[0n]	2		0[n]			0[n]			0[n]			0			1	Yes				15-Nov-2019	Aleiodes				Landcare Research, New Zealand Arthropod Collection
NZBRX	NZHYM2984-20	NZAC03035251	NZAC03035251	BOLD:AEE3867	NZAC03035251	557[0n]	2		0[n]			0[n]			0[n]			0			1	Yes				10-Feb-2020	Austrohormius				Landcare Research, New Zealand Arthropod Collection
NZBRX	NZHYM2985-20	NZAC03035252	NZAC03035252	BOLD:AEE3867	NZAC03035252	571[0n]	2		0[n]			0[n]			0[n]			0			1	No				10-Feb-2020	Austrohormius				Landcare Research, New Zealand Arthropod Collection
NZBRX	NZHYM2988-20	NZAC03035254	NZAC03035254	BOLD:AFS3452	NZAC03035254	577[0n]	2		0[n]			0[n]			0[n]			0			1	Yes				13-Jan-2020	Aphidius rhopalosiphi				Landcare Research, New Zealand Arthropod Collection
NZBRX	NZHYM2989-20	NZAC03035255	NZAC03035255	BOLD:ABX9731	NZAC03035255	579[0n]	2		0[n]			0[n]			0[n]			0			1	Yes				13-Jan-2020	Meteorus				Landcare Research, New Zealand Arthropod Collection
NZMG	NZHYM2990-20	NZAC03035256	NZAC03035256	BOLD:AAV2651	NZAC03035256	567[0n]	2		0[n]			0[n]			0[n]			0			1	Yes				13-Jan-2020	Glyptapanteles				Landcare Research, New Zealand Arthropod Collection
NZBRX	NZHYM2991-20	NZAC03035257	NZAC03035257	BOLD:ABX9731	NZAC03035257	590[0n]	2		0[n]			0[n]			0[n]			0			1	Yes				13-Jan-2020	Meteorus				Landcare Research, New Zealand Arthropod Collection
NZBRX	NZHYM2993-20	NZAC03035259	NZAC03035259	BOLD:AAU8585	NZAC03035259	576[0n]	2		0[n]			0[n]			0[n]			0			1	Yes				13-Jan-2020	Trioxys sunnysidensis				Landcare Research, New Zealand Arthropod Collection
NZHYM	NZHYM3003-20	NZAC03035260	NZAC03035260	BOLD:ACL7910	NZAC03035260	595[1n]	2		0[n]			0[n]			0[n]			0			1	Yes				13-Feb-2020	Spilomena				Landcare Research, New Zealand Arthropod Collection
NZHYM	NZHYM3005-20	NZAC03035261	NZAC03035261	BOLD:AAH7291	NZAC03035261	561[0n]	2		0[n]			0[n]			0[n]			0			1	Yes				13-Feb-2020	Aucklandella				Landcare Research, New Zealand Arthropod Collection
NZHYM	NZHYM3006-20	NZAC03035262	NZAC03035262	BOLD:AAH7291	NZAC03035262	575[0n]	2		0[n]			0[n]			0[n]			0			1	Yes				13-Feb-2020	Aucklandella				Landcare Research, New Zealand Arthropod Collection
NZHYM	NZHYM3007-20	NZAC03035263	NZAC03035263	BOLD:ABY0300	NZAC03035263	508[0n]	2		0[n]			0[n]			0[n]			0			1	No				13-Feb-2020	Lissonota				Landcare Research, New Zealand Arthropod Collection
NZHYM	NZHYM3008-20	NZAC03035264	NZAC03035264	BOLD:ACV3131	NZAC03035264	512[0n]	2		0[n]			0[n]			0[n]			0			1	Yes				13-Feb-2020	Degithina				Landcare Research, New Zealand Arthropod Collection
NZHYM	NZHYM3009-20	NZAC03035265	NZAC03035265	BOLD:AAV0469	NZAC03035265	465[0n]	2		0[n]			0[n]			0[n]			0			1	No				15-Nov-2019	Aucklandella				Landcare Research, New Zealand Arthropod Collection
NZHYM	NZHYM3010-20	NZAC03035266	NZAC03035266	BOLD:AAZ7886	NZAC03035266	552[1n]	2		0[n]			0[n]			0[n]			0			1	Yes				15-Nov-2019	Helictes				Landcare Research, New Zealand Arthropod Collection
NZBRX	NZBRX063-22	NZAC03035413	NZAC03035413	BOLD:AEU3697	NZAC03035413	634[0n]	2		0[n]			0[n]			0[n]			0			1	Yes				23-Aug-2016	Aleiodes	Adult			Landcare Research, New Zealand Arthropod Collection
NZBRX	NZBRX064-22	NZAC03035414	NZAC03035414	BOLD:AAV2513	NZAC03035414	658[0n]	2		0[n]			0[n]			0[n]			0			1	Yes				27-Jul-2016	Rhyssaloides	Adult			Landcare Research, New Zealand Arthropod Collection
NZBRX	NZBRX065-22	NZAC03035415	NZAC03035415	BOLD:AER8647	NZAC03035415	658[0n]	2		0[n]			0[n]			0[n]			0			1	Yes				27-Jul-2016	Dolichogenidea	Adult			Landcare Research, New Zealand Arthropod Collection
NZBRX	NZBRX067-22	NZAC03035416	NZAC03035416	BOLD:AAH1312	NZAC03035416	641[0n]	2		0[n]			0[n]			0[n]			0			1	Yes				14-Mar-2016	Sathon	Adult			Landcare Research, New Zealand Arthropod Collection
NZBRX	NZBRX068-22	NZAC03035417	NZAC03035417	BOLD:AAU5028	NZAC03035417	658[0n]	2		0[n]			0[n]			0[n]			0			1	Yes				14-May-2016	Dolichogenidea	Adult			Landcare Research, New Zealand Arthropod Collection
NZBRX	NZBRX069-22	NZAC03035418	NZAC03035418	BOLD:AAU5028	NZAC03035418	658[0n]	2		0[n]			0[n]			0[n]			0			1	Yes				14-May-2016	Dolichogenidea	Adult			Landcare Research, New Zealand Arthropod Collection
NZBRX	NZBRX071-22	NZAC03035420	NZAC03035420	BOLD:AAU5028	NZAC03035420	658[0n]	2		0[n]			0[n]			0[n]			0			1	Yes				19-Feb-2016	Dolichogenidea	Adult			Landcare Research, New Zealand Arthropod Collection
NZBRX	NZBRX072-22	NZAC03035421	NZAC03035421	BOLD:AAV3393	NZAC03035421	418[0n]	2		0[n]			0[n]			0[n]			0			1	No				14-Mar-2016	Doryctinae	Adult			Landcare Research, New Zealand Arthropod Collection
NZBRX	NZBRX073-22	NZAC03035422	NZAC03035422	BOLD:AEG7687	NZAC03035422	621[0n]	2		0[n]			0[n]			0[n]			0			1	Yes				14-Mar-2016	Austrohormius	Adult			Landcare Research, New Zealand Arthropod Collection
NZBRX	NZBRX074-22	NZAC03035423	NZAC03035423	BOLD:ADO9563	NZAC03035423	658[0n]	2		0[n]			0[n]			0[n]			0			1	Yes				09-Jan-2016	Aleiodes	Adult			Landcare Research, New Zealand Arthropod Collection
NZBRX	NZBRX075-22	NZAC03035424	NZAC03035424	BOLD:ACQ6516	NZAC03035424	658[0n]	2		0[n]			0[n]			0[n]			0			1	Yes				09-Jan-2016	Aleiodes	Adult			Landcare Research, New Zealand Arthropod Collection
NZBRX	NZBRX077-22	NZAC03035425	NZAC03035425	BOLD:AAV6252	NZAC03035425	632[1n]	2		0[n]			0[n]			0[n]			0			1	No				14-Mar-2016	Brachistinae	Adult			Landcare Research, New Zealand Arthropod Collection
NZBRX	NZBRX078-22	NZAC03035426	NZAC03035426	BOLD:ACU5182	NZAC03035426	658[0n]	2		0[n]			0[n]			0[n]			0			1	Yes				27-Jul-2016	Neptihormius	Adult			Landcare Research, New Zealand Arthropod Collection
NZBRX	NZBRX079-22	NZAC03035427	NZAC03035427	BOLD:ACU5182	NZAC03035427	647[0n]	2		0[n]			0[n]			0[n]			0			1	Yes				27-Jul-2016	Neptihormius	Adult			Landcare Research, New Zealand Arthropod Collection
NZBRX	NZBRX080-22	NZAC03035428	NZAC03035428	BOLD:AEU3698	NZAC03035428	658[0n]	2		0[n]			0[n]			0[n]			0			1	Yes				11-Jan-2016	Aleiodes	Adult			Landcare Research, New Zealand Arthropod Collection
NZBRX	NZBRX081-22	NZAC03035429	NZAC03035429	BOLD:AAV3501	NZAC03035429	658[0n]	2		0[n]			0[n]			0[n]			0			1	Yes				11-Jan-2016	Eubazus	Adult			Landcare Research, New Zealand Arthropod Collection
NZBRX	NZBRX082-22	NZAC03035430	NZAC03035430	BOLD:AAU5025	NZAC03035430	658[0n]	2		0[n]			0[n]			0[n]			0			1	Yes				11-Jan-2016	Glyptapanteles	Adult			Landcare Research, New Zealand Arthropod Collection
NZBRX	NZBRX089-22	NZAC03035436	NZAC03035436	BOLD:ABW8214	NZAC03035436	658[0n]	2		0[n]			0[n]			0[n]			0			1	Yes				19-Feb-2016	Caenophanes	Adult			Landcare Research, New Zealand Arthropod Collection
NZBRX	NZBRX090-22	NZAC03035437	NZAC03035437	BOLD:ACL8337	NZAC03035437	658[1n]	2		0[n]			0[n]			0[n]			0			1	Yes				19-Feb-2016	Neptihormius	Adult			Landcare Research, New Zealand Arthropod Collection
NZBRX	NZBRX091-22	NZAC03035438	NZAC03035438	BOLD:ABW8214	NZAC03035438	658[0n]	2		0[n]			0[n]			0[n]			0			1	Yes				19-Feb-2016	Caenophanes	Adult			Landcare Research, New Zealand Arthropod Collection
NZBRX	NZBRX092-22	NZAC03035439	NZAC03035439	BOLD:ABW8214	NZAC03035439	658[0n]	2		0[n]			0[n]			0[n]			0			1	Yes				01-Jul-2016	Caenophanes	Adult			Landcare Research, New Zealand Arthropod Collection
NZBRX	NZBRX093-22	NZAC03035440	NZAC03035440	BOLD:AET1769	NZAC03035440	658[0n]	2		0[n]			0[n]			0[n]			0			1	Yes				05-Jun-2016	Notogaster	Adult			Landcare Research, New Zealand Arthropod Collection
NZBRX	NZBRX095-22	NZAC03035442	NZAC03035442	BOLD:AEU4033	NZAC03035442	632[0n]	2		0[n]			0[n]			0[n]			0			1	Yes				23-Aug-2016	Rhyssaloides	Adult			Landcare Research, New Zealand Arthropod Collection
NZBRX	NZBRX096-22	NZAC03035443	NZAC03035443	BOLD:ADZ6977	NZAC03035443	632[0n]	2		0[n]			0[n]			0[n]			0			1	Yes				23-Aug-2016	Zealastoa waitakerensis	Adult			Landcare Research, New Zealand Arthropod Collection
NZBRX	NZBRX099-22	NZAC03035446	NZAC03035446	BOLD:AAV3404	NZAC03035446	473[0n]	2		0[n]			0[n]			0[n]			0			1	No				05-Nov-2016	Brachistinae	Adult	new genus cf Helcon		Landcare Research, New Zealand Arthropod Collection
NZBRX	NZBRX105-22	NZAC03035452	NZAC03035452	BOLD:ACL7939	NZAC03035452	469[0n]	2		0[n]			0[n]			0[n]			0			1	No				05-Nov-2016	Kiwigaster	Adult			Landcare Research, New Zealand Arthropod Collection
NZBRX	NZBRX110-22	NZAC03035457	NZAC03035457	BOLD:AAV3169	NZAC03035457	623[0n]	2		0[n]			0[n]			0[n]			0			1	Yes				09-Jan-2016	Xynobius	Adult			Landcare Research, New Zealand Arthropod Collection
NZBRX	NZBRX111-22	NZAC03035458	NZAC03035458	BOLD:ABW8214	NZAC03035458	627[1n]	2		0[n]			0[n]			0[n]			0			1	Yes				09-Jan-2016	Caenophanes	Adult			Landcare Research, New Zealand Arthropod Collection
NZBRX	NZBRX112-22	NZAC03035459	NZAC03035459	BOLD:AAV6252	NZAC03035459	632[0n]	2		0[n]			0[n]			0[n]			0			1	Yes				09-Jan-2016	Brachistinae	Adult			Landcare Research, New Zealand Arthropod Collection
NZBRX	NZBRX114-22	NZAC03035461	NZAC03035461	BOLD:ABW8214	NZAC03035461	627[0n]	2		0[n]			0[n]			0[n]			0			1	Yes				09-Jan-2016	Caenophanes	Adult			Landcare Research, New Zealand Arthropod Collection
NZBRX	NZBRX115-22	NZAC03035462	NZAC03035462	BOLD:ADN7416	NZAC03035462	658[0n]	2		0[n]			0[n]			0[n]			0			1	Yes				09-Jan-2016	Dolichogenidea	Adult			Landcare Research, New Zealand Arthropod Collection
NZBRX	NZBRX117-22	NZAC03035464	NZAC03035464	BOLD:ABW8214	NZAC03035464	658[1n]	2		0[n]			0[n]			0[n]			0			1	Yes				09-Jan-2016	Caenophanes	Adult			Landcare Research, New Zealand Arthropod Collection
NZBRX	NZBRX118-22	NZAC03035465	NZAC03035465	BOLD:AAV6252	NZAC03035465	578[0n]	2		0[n]			0[n]			0[n]			0			1	No				09-Jan-2016	Brachistinae	Adult			Landcare Research, New Zealand Arthropod Collection
NZBRX	NZBRX119-22	NZAC03035466	NZAC03035466	BOLD:AEG2686	NZAC03035466	513[0n]	2		0[n]			0[n]			0[n]			0			1	Yes				09-Jan-2016	Zealastoa	Adult			Landcare Research, New Zealand Arthropod Collection
NZBRX	NZBRX120-22	NZAC03035467	NZAC03035467	BOLD:AAV6252	NZAC03035467	594[0n]	2		0[n]			0[n]			0[n]			0			1	No				09-Jan-2016	Brachistinae	Adult			Landcare Research, New Zealand Arthropod Collection
NZBRX	NZBRX121-22	NZAC03035468	NZAC03035468	BOLD:ACQ6516	NZAC03035468	649[0n]	2		0[n]			0[n]			0[n]			0			1	Yes				05-Nov-2016	Aleiodes	Adult			Landcare Research, New Zealand Arthropod Collection
NZBRX	NZBRX123-22	NZAC03035470	NZAC03035470	BOLD:ACV2571	NZAC03035470	658[0n]	2		0[n]			0[n]			0[n]			0			1	Yes				05-Nov-2016	Aclastus	Adult			Landcare Research, New Zealand Arthropod Collection
NZBRX	NZBRX127-22	NZAC03035474	NZAC03035474	BOLD:AAV9263	NZAC03035474	603[0n]	2		0[n]			0[n]			0[n]			0			1	Yes				05-Nov-2016	Chorebus rodericki	Adult			Landcare Research, New Zealand Arthropod Collection
NZBRX	NZBRX128-22	NZAC03035475	NZAC03035475	BOLD:AAU5028	NZAC03035475	609[0n]	2		0[n]			0[n]			0[n]			0			1	Yes				23-Aug-2016	Dolichogenidea	Adult			Landcare Research, New Zealand Arthropod Collection
NZBRX	NZBRX130-22	NZAC03035477	NZAC03035477	BOLD:AAV1740	NZAC03035477	658[0n]	2		0[n]			0[n]			0[n]			0			1	Yes				05-Nov-2016	Pronkia	Adult			Landcare Research, New Zealand Arthropod Collection
NZBRX	NZBRX131-22	NZAC03035478	NZAC03035478	BOLD:AER8647	NZAC03035478	658[0n]	2		0[n]			0[n]			0[n]			0			1	Yes				05-Nov-2016	Dolichogenidea	Adult			Landcare Research, New Zealand Arthropod Collection
NZBRX	NZBRX132-22	NZAC03035479	NZAC03035479	BOLD:AAU1769	NZAC03035479	607[0n]	2		0[n]			0[n]			0[n]			0			1	Yes				05-Nov-2016	Meteorus	Adult			Landcare Research, New Zealand Arthropod Collection
NZBRX	NZBRX133-22	NZAC03035480	NZAC03035480	BOLD:AEU5382	NZAC03035480	609[0n]	2		0[n]			0[n]			0[n]			0			1	Yes				05-Nov-2016	Eubazus	Adult			Landcare Research, New Zealand Arthropod Collection
NZBRX	NZBRX134-22	NZAC03035481	NZAC03035481	BOLD:AET8303	NZAC03035481	609[0n]	2		0[n]			0[n]			0[n]			0			1	Yes				05-Nov-2016	Ascogaster vexator	Adult			Landcare Research, New Zealand Arthropod Collection
NZBRX	NZBRX135-22	NZAC03035482	NZAC03035482	BOLD:AAU8585	NZAC03035482	658[0n]	2		0[n]			0[n]			0[n]			0			1	Yes				05-Nov-2016	Trioxys sunnysidensis	Adult			Landcare Research, New Zealand Arthropod Collection
NZBRX	NZBRX136-22	NZAC03035483	NZAC03035483	BOLD:ACU5182	NZAC03035483	610[0n]	2		0[n]			0[n]			0[n]			0			1	Yes				05-Oct-2016	Neptihormius	Adult			Landcare Research, New Zealand Arthropod Collection
NZBRX	NZBRX138-22	NZAC03035485	NZAC03035485	BOLD:AER8647	NZAC03035485	609[0n]	2		0[n]			0[n]			0[n]			0			1	Yes				05-Oct-2016	Dolichogenidea	Adult			Landcare Research, New Zealand Arthropod Collection
NZBRX	NZBRX139-22	NZAC03035486	NZAC03035486	BOLD:ACL9940	NZAC03035486	609[0n]	2		0[n]			0[n]			0[n]			0			1	Yes				05-Oct-2016	Glyptapanteles	Adult			Landcare Research, New Zealand Arthropod Collection
NZBRX	NZBRX140-22	NZAC03035487	NZAC03035487	BOLD:AAH1309	NZAC03035487	658[0n]	2		0[n]			0[n]			0[n]			0			1	Yes				05-Oct-2016	Venanides	Adult			Landcare Research, New Zealand Arthropod Collection
NZBRX	NZBRX141-22	NZAC03035488	NZAC03035488	BOLD:ADN7416	NZAC03035488	658[0n]	2		0[n]			0[n]			0[n]			0			1	Yes				05-Oct-2016	Dolichogenidea	Adult			Landcare Research, New Zealand Arthropod Collection
NZBRX	NZBRX142-22	NZAC03035489	NZAC03035489	BOLD:AAV3393	NZAC03035489	511[3n]	2		0[n]			0[n]			0[n]			0			1	Yes				05-Oct-2016	Doryctinae	Adult			Landcare Research, New Zealand Arthropod Collection
NZBRX	NZBRX146-22	NZAC03035492	NZAC03035492	BOLD:ABZ4894	NZAC03035492	626[0n]	2		0[n]			0[n]			0[n]			0			1	Yes				09-Jan-2016	Aleiodes	Adult			Landcare Research, New Zealand Arthropod Collection
NZBRX	NZBRX147-22	NZAC03035493	NZAC03035493	BOLD:AEU4033	NZAC03035493	591[0n]	2		0[n]			0[n]			0[n]			0			1	Yes				09-Jan-2016	Rhyssaloides	Adult			Landcare Research, New Zealand Arthropod Collection
NZBRX	NZBRX148-22	NZAC03035494	NZAC03035494	BOLD:ADZ6977	NZAC03035494	658[0n]	2		0[n]			0[n]			0[n]			0			1	Yes				09-Jan-2016	Zealastoa waitakerensis	Adult			Landcare Research, New Zealand Arthropod Collection
NZBRX	NZBRX152-22	NZAC03035498	NZAC03035498	BOLD:ABW8214	NZAC03035498	604[1n]	2		0[n]			0[n]			0[n]			0			1	No				17-Dec-2015	Caenophanes	Adult			Landcare Research, New Zealand Arthropod Collection
NZBRX	NZBRX157-22	NZAC03035502	NZAC03035502	BOLD:AAV3393	NZAC03035502	617[0n]	2		0[n]			0[n]			0[n]			0			1	Yes				05-Oct-2016	Doryctinae	Adult			Landcare Research, New Zealand Arthropod Collection
NZBRX	NZBRX158-22	NZAC03035503	NZAC03035503	BOLD:AET8303	NZAC03035503	609[0n]	2		0[n]			0[n]			0[n]			0			1	Yes				05-Oct-2016	Ascogaster vexator	Adult			Landcare Research, New Zealand Arthropod Collection
NZBRX	NZBRX161-22	NZAC03035510	NZAC03035510	BOLD:AAZ2954	NZAC03035510	573[0n]	2		0[n]			0[n]			0[n]			0			1	Yes				01-Feb-2016	Ascogaster bicolorata	Adult			Landcare Research, New Zealand Arthropod Collection
NZBRX	NZBRX163-22	NZAC03035512	NZAC03035512	BOLD:AET8303	NZAC03035512	609[0n]	2		0[n]			0[n]			0[n]			0			1	Yes				05-Oct-2016	Ascogaster vexator	Adult			Landcare Research, New Zealand Arthropod Collection
NZBRX	NZBRX167-22	NZAC03035516	NZAC03035516		NZAC03035516	490[6n]	2		0[n]			0[n]			0[n]			0			1	No				01-Feb-2016	Ascogaster bicolorata	Adult			Landcare Research, New Zealand Arthropod Collection
NZBRX	NZBRX169-22	NZAC03035518	NZAC03035518	BOLD:AAV3404	NZAC03035518	653[0n]	2		0[n]			0[n]			0[n]			0			1	Yes				01-Feb-2016	Brachistinae	Adult	new genus cf Helcon		Landcare Research, New Zealand Arthropod Collection
NZBRX	NZBRX170-22	NZAC03035519	NZAC03035519	BOLD:AAV2513	NZAC03035519	609[0n]	2		0[n]			0[n]			0[n]			0			1	Yes				01-Feb-2016	Rhyssaloides	Adult			Landcare Research, New Zealand Arthropod Collection
NZBRX	NZBRX171-22	NZAC03035520	NZAC03035520	BOLD:AAZ2954	NZAC03035520	609[0n]	2		0[n]			0[n]			0[n]			0			1	Yes				01-Feb-2016	Ascogaster bicolorata	Adult			Landcare Research, New Zealand Arthropod Collection
NZBRX	NZBRX172-22	NZAC03035521	NZAC03035521	BOLD:AAU1769	NZAC03035521	600[0n]	2		0[n]			0[n]			0[n]			0			1	Yes				01-Feb-2016	Meteorus	Adult			Landcare Research, New Zealand Arthropod Collection
NZBRX	NZBRX175-22	NZAC03035524	NZAC03035524	BOLD:AAU1769	NZAC03035524	658[0n]	2		0[n]			0[n]			0[n]			0			1	Yes				05-Oct-2016	Meteorus	Adult			Landcare Research, New Zealand Arthropod Collection
NZBRX	NZBRX176-22	NZAC03035525	NZAC03035525	BOLD:AEU4033	NZAC03035525	658[0n]	2		0[n]			0[n]			0[n]			0			1	Yes				05-Oct-2016	Rhyssaloides	Adult			Landcare Research, New Zealand Arthropod Collection
NZBRX	NZBRX177-22	NZAC03035526	NZAC03035526	BOLD:AEU4033	NZAC03035526	658[0n]	2		0[n]			0[n]			0[n]			0			1	Yes				05-Oct-2016	Rhyssaloides	Adult			Landcare Research, New Zealand Arthropod Collection
NZBRX	NZBRX178-22	NZAC03035527	NZAC03035527	BOLD:AAX9141	NZAC03035527	658[0n]	2		0[n]			0[n]			0[n]			0			1	Yes				05-Oct-2016	Doryctomorpha antipoda	Adult			Landcare Research, New Zealand Arthropod Collection
NZBRX	NZBRX179-22	NZAC03035528	NZAC03035528	BOLD:ABW8214	NZAC03035528	647[0n]	2		0[n]			0[n]			0[n]			0			1	Yes				05-Oct-2016	Caenophanes	Adult			Landcare Research, New Zealand Arthropod Collection
NZBRX	NZBRX180-22	NZAC03035529	NZAC03035529	BOLD:AAV3169	NZAC03035529	658[0n]	2		0[n]			0[n]			0[n]			0			1	Yes				05-Oct-2016	Xynobius	Adult			Landcare Research, New Zealand Arthropod Collection
NZBRX	NZBRX181-22	NZAC03035530	NZAC03035530	BOLD:AEU3698	NZAC03035530	658[0n]	2		0[n]			0[n]			0[n]			0			1	Yes				05-Oct-2016	Aleiodes	Adult			Landcare Research, New Zealand Arthropod Collection
NZBRX	NZBRX182-22	NZAC03035531	NZAC03035531	BOLD:AEU0901	NZAC03035531	658[0n]	2		0[n]			0[n]			0[n]			0			1	Yes				05-Oct-2016	Dolichogenidea	Adult			Landcare Research, New Zealand Arthropod Collection
NZBRX	NZBRX184-22	NZAC03035533	NZAC03035533	BOLD:ACU5182	NZAC03035533	658[0n]	2		0[n]			0[n]			0[n]			0			1	Yes				05-Oct-2016	Neptihormius	Adult			Landcare Research, New Zealand Arthropod Collection
NZBRX	NZBRX185-22	NZAC03035534	NZAC03035534	BOLD:ACL8903	NZAC03035534	658[0n]	2		0[n]			0[n]			0[n]			0			1	Yes				05-Oct-2016	Ascogaster mayae	Adult			Landcare Research, New Zealand Arthropod Collection
NZBRX	NZBRX186-22	NZAC03035535	NZAC03035535	BOLD:AET8303	NZAC03035535	658[0n]	2		0[n]			0[n]			0[n]			0			1	Yes				05-Oct-2016	Ascogaster vexator	Adult			Landcare Research, New Zealand Arthropod Collection
NZBRX	NZBRX187-22	NZAC03035536	NZAC03035536	BOLD:AET8303	NZAC03035536	609[0n]	2		0[n]			0[n]			0[n]			0			1	Yes				05-Oct-2016	Ascogaster vexator	Adult			Landcare Research, New Zealand Arthropod Collection
NZBRX	NZBRX188-22	NZAC03035537	NZAC03035537	BOLD:AAV3404	NZAC03035537	609[0n]	2		0[n]			0[n]			0[n]			0			1	Yes				11-Jan-2016	Brachistinae	Adult	new genus cf Helcon		Landcare Research, New Zealand Arthropod Collection
NZBRX	NZBRX189-22	NZAC03035538	NZAC03035538	BOLD:AEG5053	NZAC03035538	558[0n]	2		0[n]			0[n]			0[n]			0			1	No				11-Jan-2016	Pseudosyngaster pallidus	Adult			Landcare Research, New Zealand Arthropod Collection
NZBRX	NZBRX191-22	NZAC03035540	NZAC03035540	BOLD:ACL8397	NZAC03035540	653[2n]	2		0[n]			0[n]			0[n]			0			1	Yes				11-Jan-2016	Caenophanes	Adult			Landcare Research, New Zealand Arthropod Collection
NZBRX	NZBRX195-22	NZAC03035544	NZAC03035544	BOLD:AAV6252	NZAC03035544	545[0n]	2		0[n]			0[n]			0[n]			0			1	Yes				01-Feb-2016	Brachistinae	Adult			Landcare Research, New Zealand Arthropod Collection
NZBRX	NZBRX196-22	NZAC03035545	NZAC03035545	BOLD:AAV2171	NZAC03035545	658[0n]	2		0[n]			0[n]			0[n]			0			1	Yes				01-Feb-2016	Dolichogenidea	Adult			Landcare Research, New Zealand Arthropod Collection
NZBRX	NZBRX198-22	NZAC03035547	NZAC03035547	BOLD:AAH1309	NZAC03035547	614[0n]	2		0[n]			0[n]			0[n]			0			1	No				01-Feb-2016	Venanides	Adult			Landcare Research, New Zealand Arthropod Collection
NZBRX	NZBRX201-22	NZAC03035550	NZAC03035550	BOLD:AAZ2829	NZAC03035550	567[0n]	2		0[n]			0[n]			0[n]			0			1	Yes				14-May-2016	Ontsira antica	Adult			Landcare Research, New Zealand Arthropod Collection
NZBRX	NZBRX202-22	NZAC03035551	NZAC03035551	BOLD:AEG5053	NZAC03035551	620[0n]	2		0[n]			0[n]			0[n]			0			1	Yes				14-May-2016	Pseudosyngaster pallidus	Adult			Landcare Research, New Zealand Arthropod Collection
NZBRX	NZBRX203-22	NZAC03035552	NZAC03035552	BOLD:AES5971	NZAC03035552	625[0n]	2		0[n]			0[n]			0[n]			0			1	Yes				14-May-2016	Doryctinae	Adult			Landcare Research, New Zealand Arthropod Collection
NZBRX	NZBRX204-22	NZAC03035553	NZAC03035553	BOLD:AAX9141	NZAC03035553	632[0n]	2		0[n]			0[n]			0[n]			0			1	Yes				05-Oct-2016	Doryctomorpha antipoda	Adult			Landcare Research, New Zealand Arthropod Collection
NZBRX	NZBRX205-22	NZAC03035554	NZAC03035554	BOLD:AAV6252	NZAC03035554	551[0n]	2		0[n]			0[n]			0[n]			0			1	No				14-Mar-2016	Brachistinae	Adult			Landcare Research, New Zealand Arthropod Collection
NZBRX	NZBRX206-22	NZAC03035555	NZAC03035555	BOLD:AAV6252	NZAC03035555	552[3n]	2		0[n]			0[n]			0[n]			0			1	Yes				14-Mar-2016	Brachistinae	Adult			Landcare Research, New Zealand Arthropod Collection
NZBRX	NZBRX207-22	NZAC03035556	NZAC03035556	BOLD:ACZ7916	NZAC03035556	659[0n]	2		0[n]			0[n]			0[n]			0			1	Yes				23-Aug-2016	Aphidius	Adult			Landcare Research, New Zealand Arthropod Collection
NZBRX	NZBRX208-22	NZAC03035557	NZAC03035557	BOLD:AEE1791	NZAC03035557	636[0n]	2		0[n]			0[n]			0[n]			0			1	Yes				23-Aug-2016	Asobara albiclava	Adult			Landcare Research, New Zealand Arthropod Collection
NZBRX	NZBRX209-22	NZAC03035558	NZAC03035558	BOLD:AAU1769	NZAC03035558	659[0n]	2		0[n]			0[n]			0[n]			0			1	Yes				23-Aug-2016	Meteorus	Adult			Landcare Research, New Zealand Arthropod Collection
NZBRX	NZBRX211-22	NZAC03035560	NZAC03035560	BOLD:ACL9940	NZAC03035560	614[0n]	2		0[n]			0[n]			0[n]			0			1	No				05-Oct-2016	Glyptapanteles	Adult			Landcare Research, New Zealand Arthropod Collection
NZBRX	NZBRX212-22	NZAC03035561	NZAC03035561	BOLD:AAV2513	NZAC03035561	523[0n]	2		0[n]			0[n]			0[n]			0			1	No				05-Oct-2016	Rhyssaloides	Adult			Landcare Research, New Zealand Arthropod Collection
NZBRX	NZBRX217-22	NZAC03035566	NZAC03035566	BOLD:AEU4033	NZAC03035566	658[0n]	2		0[n]			0[n]			0[n]			0			1	Yes				19-Feb-2016	Rhyssaloides	Adult			Landcare Research, New Zealand Arthropod Collection
NZBRX	NZBRX218-22	NZAC03035567	NZAC03035567	BOLD:ACD4776	NZAC03035567	645[0n]	2		0[n]			0[n]			0[n]			0			1	Yes				01-Jul-2016	Kauriphanes	Adult			Landcare Research, New Zealand Arthropod Collection
NZBRX	NZBRX219-22	NZAC03035568	NZAC03035568	BOLD:AAV3501	NZAC03035568	658[0n]	2		0[n]			0[n]			0[n]			0			1	Yes				01-Jul-2016	Eubazus	Adult			Landcare Research, New Zealand Arthropod Collection
NZBRX	NZBRX222-22	NZAC03035571	NZAC03035571	BOLD:ABW8214	NZAC03035571	621[0n]	2		0[n]			0[n]			0[n]			0			1	Yes				23-Aug-2016	Caenophanes	Adult			Landcare Research, New Zealand Arthropod Collection
NZBRX	NZBRX223-22	NZAC03035572	NZAC03035572	BOLD:ABW8214	NZAC03035572	611[0n]	2		0[n]			0[n]			0[n]			0			1	Yes				23-Apr-2016	Caenophanes	Adult			Landcare Research, New Zealand Arthropod Collection
NZBRX	NZBRX224-22	NZAC03035573	NZAC03035573	BOLD:AEU4033	NZAC03035573	658[0n]	2		0[n]			0[n]			0[n]			0			1	Yes				23-Apr-2016	Rhyssaloides	Adult			Landcare Research, New Zealand Arthropod Collection
NZBRX	NZBRX228-22	NZAC03035577	NZAC03035577	BOLD:AAV3404	NZAC03035577	596[0n]	2		0[n]			0[n]			0[n]			0			1	Yes				01-Feb-2016	Brachistinae	Adult	new genus cf Helcon		Landcare Research, New Zealand Arthropod Collection
NZBRX	NZBRX229-22	NZAC03035578	NZAC03035578	BOLD:AAV3404	NZAC03035578	658[0n]	2		0[n]			0[n]			0[n]			0			1	Yes				01-Feb-2016	Brachistinae	Adult	new genus cf Helcon		Landcare Research, New Zealand Arthropod Collection
NZBRX	NZBRX233-22	NZAC03035582	NZAC03035582	BOLD:AEE5533	NZAC03035582	562[0n]	2		0[n]			0[n]			0[n]			0			1	Yes				01-Feb-2016	Ascogaster parrotti	Adult			Landcare Research, New Zealand Arthropod Collection
NZBRX	NZBRX234-22	NZAC03035583	NZAC03035583	BOLD:AAV4402	NZAC03035583	443[0n]	2		0[n]			0[n]			0[n]			0			1	No				01-Feb-2016	Isdromas	Adult			Landcare Research, New Zealand Arthropod Collection
NZBRX	NZBRX238-22	NZAC03035586	NZAC03035586	BOLD:AAV3393	NZAC03035586	581[0n]	2		0[n]			0[n]			0[n]			0			1	Yes				05-Oct-2016	Doryctinae	Adult			Landcare Research, New Zealand Arthropod Collection
NZBRX	NZBRX239-22	NZAC03035587	NZAC03035587	BOLD:AAV3393	NZAC03035587	586[4n]	2		0[n]			0[n]			0[n]			0			1	No				05-Oct-2016	Doryctinae	Adult			Landcare Research, New Zealand Arthropod Collection
NZBRX	NZBRX240-22	NZAC03035588	NZAC03035588	BOLD:ACL8337	NZAC03035588	622[1n]	2		0[n]			0[n]			0[n]			0			1	Yes				05-Jun-2016	Neptihormius	Adult			Landcare Research, New Zealand Arthropod Collection
NZBRX	NZBRX241-22	NZAC03035589	NZAC03035589	BOLD:AAV3393	NZAC03035589	585[3n]	2		0[n]			0[n]			0[n]			0			1	No				05-Jun-2016	Doryctinae	Adult			Landcare Research, New Zealand Arthropod Collection
NZBRX	NZBRX244-22	NZAC03035592	NZAC03035592	BOLD:AAV3169	NZAC03035592	590[0n]	2		0[n]			0[n]			0[n]			0			1	No				23-Aug-2016	Xynobius	Adult			Landcare Research, New Zealand Arthropod Collection
NZBRX	NZBRX245-22	NZAC03035593	NZAC03035593	BOLD:AAZ2785	NZAC03035593	655[0n]	2		0[n]			0[n]			0[n]			0			1	Yes				16-May-2016	Taphaeus	Adult			Landcare Research, New Zealand Arthropod Collection
NZBRX	NZBRX246-22	NZAC03035594	NZAC03035594	BOLD:ACI6134	NZAC03035594	659[0n]	2		0[n]			0[n]			0[n]			0			1	Yes				16-May-2016	Macrocentrus rubromaculatus	Adult			Landcare Research, New Zealand Arthropod Collection
NZBRX	NZBRX248-22	NZAC03035596	NZAC03035596	BOLD:ABW8225	NZAC03035596	658[0n]	2		0[n]			0[n]			0[n]			0			1	Yes				16-May-2016	Dolichogenidea	Adult			Landcare Research, New Zealand Arthropod Collection
NZBRX	NZBRX249-22	NZAC03035597	NZAC03035597	BOLD:AAV3393	NZAC03035597	565[4n]	2		0[n]			0[n]			0[n]			0			1	No				16-May-2016	Doryctinae	Adult			Landcare Research, New Zealand Arthropod Collection
NZBRX	NZBRX250-22	NZAC03035598	NZAC03035598	BOLD:ACD4776	NZAC03035598	492[0n]	2		0[n]			0[n]			0[n]			0			1	No				17-Dec-2015	Kauriphanes	Adult			Landcare Research, New Zealand Arthropod Collection
NZBRX	NZBRX263-22	NZAC03035610	NZAC03035610	BOLD:AER8647	NZAC03035610	651[0n]	2		0[n]			0[n]			0[n]			0			1	Yes				13-Dec-2016	Dolichogenidea	Adult			Landcare Research, New Zealand Arthropod Collection
NZBRX	NZBRX264-22	NZAC03035611	NZAC03035611	BOLD:AAV3393	NZAC03035611	617[1n]	2		0[n]			0[n]			0[n]			0			1	No				13-Dec-2016	Doryctinae	Adult			Landcare Research, New Zealand Arthropod Collection
NZBRX	NZBRX265-22	NZAC03035612	NZAC03035612	BOLD:AAV3393	NZAC03035612	574[0n]	2		0[n]			0[n]			0[n]			0			1	Yes				13-Dec-2016	Doryctinae	Adult			Landcare Research, New Zealand Arthropod Collection
NZBRX	NZBRX266-22	NZAC03035613	NZAC03035613	BOLD:AAV3393	NZAC03035613	647[2n]	2		0[n]			0[n]			0[n]			0			1	No				13-Dec-2016	Doryctinae	Adult			Landcare Research, New Zealand Arthropod Collection
NZBRX	NZBRX267-22	NZAC03035614	NZAC03035614	BOLD:AEU4033	NZAC03035614	658[0n]	2		0[n]			0[n]			0[n]			0			1	Yes				13-Dec-2016	Rhyssaloides	Adult			Landcare Research, New Zealand Arthropod Collection
NZBRX	NZBRX268-22	NZAC03035615	NZAC03035615	BOLD:AAH1312	NZAC03035615	659[0n]	2		0[n]			0[n]			0[n]			0			1	Yes				13-Dec-2016	Sathon	Adult			Landcare Research, New Zealand Arthropod Collection
NZBRX	NZBRX269-22	NZAC03035616	NZAC03035616	BOLD:AAV3393	NZAC03035616	645[0n]	2		0[n]			0[n]			0[n]			0			1	Yes				13-Dec-2016	Doryctinae	Adult			Landcare Research, New Zealand Arthropod Collection
NZBRX	NZBRX270-22	NZAC03035617	NZAC03035617	BOLD:AAV3393	NZAC03035617	431[1n]	2		0[n]			0[n]			0[n]			0			1	No				13-Dec-2016	Doryctinae	Adult			Landcare Research, New Zealand Arthropod Collection
NZBRX	NZBRX271-22	NZAC03035618	NZAC03035618	BOLD:ABW8214	NZAC03035618	658[0n]	2		0[n]			0[n]			0[n]			0			1	Yes				13-Dec-2016	Caenophanes	Adult			Landcare Research, New Zealand Arthropod Collection
NZBRX	NZBRX273-22	NZAC03035620	NZAC03035620	BOLD:ABW8214	NZAC03035620	482[2n]	2		0[n]			0[n]			0[n]			0			1	No				13-Dec-2016	Caenophanes	Adult			Landcare Research, New Zealand Arthropod Collection
NZBRX	NZBRX276-22	NZAC03035623	NZAC03035623	BOLD:AAV3393	NZAC03035623	575[0n]	2		0[n]			0[n]			0[n]			0			1	Yes				13-Dec-2016	Doryctinae	Adult			Landcare Research, New Zealand Arthropod Collection
NZBRX	NZBRX280-22	NZAC03035627	NZAC03035627	BOLD:ABW8214	NZAC03035627	621[0n]	2		0[n]			0[n]			0[n]			0			1	Yes				13-Dec-2016	Caenophanes	Adult			Landcare Research, New Zealand Arthropod Collection
NZBRX	NZBRX281-22	NZAC03035628	NZAC03035628	BOLD:AAV3393	NZAC03035628	576[1n]	2		0[n]			0[n]			0[n]			0			1	No				13-Dec-2016	Doryctinae	Adult			Landcare Research, New Zealand Arthropod Collection
NZBRX	NZBRX283-22	NZAC03035630	NZAC03035630	BOLD:AES5972	NZAC03035630	658[0n]	2		0[n]			0[n]			0[n]			0			1	Yes				13-Dec-2016	Pronkia	Adult			Landcare Research, New Zealand Arthropod Collection
NZIND	NZIND1245-23	NZAC03038411	NZAC03038411	BOLD:AFE6591	NZAC03038411	649[0n]			0[n]			0[n]			0[n]			0				No				15-Nov-2019	Platygastridae	Adult			Landcare Research, New Zealand Arthropod Collection
NZIND	NZIND1246-23	NZAC03038412	NZAC03038412	BOLD:AFE6422	NZAC03038412	649[0n]			0[n]			0[n]			0[n]			0				No				15-Nov-2019	Platygastridae	Adult			Landcare Research, New Zealand Arthropod Collection
NZIND	NZIND1476-23	NZAC03038413	NZAC03038413		NZAC03038413	409[0n]			0[n]			0[n]			0[n]			0				No				15-Nov-2019	Platygastridae	Adult			Landcare Research, New Zealand Arthropod Collection
NZIND	NZIND1478-23	NZAC03038415	NZAC03038415		NZAC03038415	409[0n]			0[n]			0[n]			0[n]			0				No				15-Nov-2019	Platygastridae	Adult			Landcare Research, New Zealand Arthropod Collection
NZIND	NZIND1263-23	NZAC03038417	NZAC03038417	BOLD:AFE6852	NZAC03038417	649[0n]			0[n]			0[n]			0[n]			0				No				15-Nov-2019	Platygastridae	Adult			Landcare Research, New Zealand Arthropod Collection
NZIND	NZIND1264-23	NZAC03038418	NZAC03038418	BOLD:AFF1285	NZAC03038418	649[0n]			0[n]			0[n]			0[n]			0				No				15-Nov-2019	Platygastridae	Adult			Landcare Research, New Zealand Arthropod Collection
NZIND	NZIND1419-23	NZAC03038419	NZAC03038419		NZAC03038419	409[0n]			0[n]			0[n]			0[n]			0				No				10-Feb-2020	Platygastridae	Adult			Landcare Research, New Zealand Arthropod Collection
NZIND	NZIND1247-23	NZAC03038420	NZAC03038420	BOLD:AFE6590	NZAC03038420	649[0n]			0[n]			0[n]			0[n]			0				No				15-Nov-2019	Platygastridae	Adult			Landcare Research, New Zealand Arthropod Collection
NZIND	NZIND1248-23	NZAC03038421	NZAC03038421	BOLD:AFF0680	NZAC03038421	649[0n]			0[n]			0[n]			0[n]			0				No				15-Nov-2019	Platygastridae	Adult			Landcare Research, New Zealand Arthropod Collection
NZIND	NZIND1249-23	NZAC03038422	NZAC03038422	BOLD:ACP1487	NZAC03038422	649[0n]			0[n]			0[n]			0[n]			0				No				15-Nov-2019	Platygastridae	Adult			Landcare Research, New Zealand Arthropod Collection
NZIND	NZIND1251-23	NZAC03038425	NZAC03038425	BOLD:AFF0412	NZAC03038425	649[0n]			0[n]			0[n]			0[n]			0				No				15-Nov-2019	Platygastridae	Adult			Landcare Research, New Zealand Arthropod Collection
NZIND	NZIND1276-23	NZAC03038426	NZAC03038426	BOLD:AFE6421	NZAC03038426	649[0n]			0[n]			0[n]			0[n]			0				No				16-Dec-2020	Platygastridae	Adult			Landcare Research, New Zealand Arthropod Collection
NZIND	NZIND1494-23	NZAC03038427	NZAC03038427		NZAC03038427	409[0n]			0[n]			0[n]			0[n]			0				No				16-Dec-2020	Platygastridae	Adult			Landcare Research, New Zealand Arthropod Collection
NZIND	NZIND1277-23	NZAC03038428	NZAC03038428	BOLD:ACL8574	NZAC03038428	649[0n]			0[n]			0[n]			0[n]			0				No				16-Dec-2020	Idris	Adult			Landcare Research, New Zealand Arthropod Collection
NZIND	NZIND1278-23	NZAC03038429	NZAC03038429	BOLD:AFF0413	NZAC03038429	649[0n]			0[n]			0[n]			0[n]			0				No				16-Dec-2020	Platygastridae	Adult			Landcare Research, New Zealand Arthropod Collection
NZIND	NZIND1279-23	NZAC03038432	NZAC03038432	BOLD:ACL8574	NZAC03038432	649[0n]			0[n]			0[n]			0[n]			0				No				16-Dec-2020	Idris	Adult			Landcare Research, New Zealand Arthropod Collection
NZIND	NZIND1180-23	NZAC03038436	NZAC03038436	BOLD:AFF0414	NZAC03038436	649[0n]			0[n]			0[n]			0[n]			0				No				10-Feb-2020	Platygastridae	Adult			Landcare Research, New Zealand Arthropod Collection
NZIND	NZIND1182-23	NZAC03038438	NZAC03038438	BOLD:AFF0414	NZAC03038438	649[0n]			0[n]			0[n]			0[n]			0				No				10-Feb-2020	Platygastridae	Adult			Landcare Research, New Zealand Arthropod Collection
NZIND	NZIND1229-23	NZAC03038439	NZAC03038439	BOLD:AFF1754	NZAC03038439	649[0n]			0[n]			0[n]			0[n]			0				No				13-Jan-2020	Platygastridae	Adult			Landcare Research, New Zealand Arthropod Collection
NZIND	NZIND1230-23	NZAC03038440	NZAC03038440	BOLD:AFF1754	NZAC03038440	649[0n]			0[n]			0[n]			0[n]			0				No				13-Jan-2020	Platygastridae	Adult			Landcare Research, New Zealand Arthropod Collection
NZIND	NZIND1144-23	NZAC03038441	NZAC03038441	BOLD:ACL8747	NZAC03038441	649[0n]			0[n]			0[n]			0[n]			0				No				01-Nov-2019	Scelionidae	Adult			Landcare Research, New Zealand Arthropod Collection
NZIND	NZIND1145-23	NZAC03038443	NZAC03038443	BOLD:ACP1249	NZAC03038443	649[0n]			0[n]			0[n]			0[n]			0				No				01-Nov-2019	Platygastridae	Adult			Landcare Research, New Zealand Arthropod Collection
NZIND	NZIND1146-23	NZAC03038445	NZAC03038445	BOLD:ACP1249	NZAC03038445	649[0n]			0[n]			0[n]			0[n]			0				No				01-Nov-2019	Platygastridae	Adult			Landcare Research, New Zealand Arthropod Collection
NZIND	NZIND1147-23	NZAC03038446	NZAC03038446	BOLD:AFF0416	NZAC03038446	649[0n]			0[n]			0[n]			0[n]			0				No				01-Nov-2019	Platygastridae	Adult			Landcare Research, New Zealand Arthropod Collection
NZIND	NZIND1148-23	NZAC03038447	NZAC03038447	BOLD:ACP1249	NZAC03038447	649[0n]			0[n]			0[n]			0[n]			0				No				01-Nov-2019	Platygastridae	Adult			Landcare Research, New Zealand Arthropod Collection
NZIND	NZIND1397-23	NZAC03038448	NZAC03038448		NZAC03038448	408[0n]			0[n]			0[n]			0[n]			0				No				01-Nov-2019	Scelionidae	Adult			Landcare Research, New Zealand Arthropod Collection
NZIND	NZIND1149-23	NZAC03038449	NZAC03038449	BOLD:ACL8747	NZAC03038449	649[0n]			0[n]			0[n]			0[n]			0				No				01-Nov-2019	Scelionidae	Adult			Landcare Research, New Zealand Arthropod Collection
NZIND	NZIND1398-23	NZAC03038450	NZAC03038450	BOLD:ACP1480	NZAC03038450	420[0n]			0[n]			0[n]			0[n]			0				No				01-Nov-2019	Trissolcus	Adult			Landcare Research, New Zealand Arthropod Collection
NZIND	NZIND1150-23	NZAC03038452	NZAC03038452	BOLD:ACP1249	NZAC03038452	649[0n]			0[n]			0[n]			0[n]			0				No				01-Nov-2019	Platygastridae	Adult			Landcare Research, New Zealand Arthropod Collection
NZIND	NZIND1178-23	NZAC03038453	NZAC03038453	BOLD:AFF1775	NZAC03038453	649[0n]			0[n]			0[n]			0[n]			0				No				10-Feb-2020	Platygastridae	Adult			Landcare Research, New Zealand Arthropod Collection
NZIND	NZIND1411-23	NZAC03038454	NZAC03038454		NZAC03038454	418[0n]			0[n]			0[n]			0[n]			0				No				10-Feb-2020	Ceraphronidae	Adult			Landcare Research, New Zealand Arthropod Collection
NZIND	NZIND1412-23	NZAC03038455	NZAC03038455		NZAC03038455	418[0n]			0[n]			0[n]			0[n]			0				No				10-Feb-2020	Ceraphronidae	Adult			Landcare Research, New Zealand Arthropod Collection
NZIND	NZIND1265-23	NZAC03038456	NZAC03038456	BOLD:ACL8812	NZAC03038456	649[0n]			0[n]			0[n]			0[n]			0				No				15-Nov-2019	Platygastridae	Adult			Landcare Research, New Zealand Arthropod Collection
NZIND	NZIND1266-23	NZAC03038458	NZAC03038458	BOLD:ACL8812	NZAC03038458	649[0n]			0[n]			0[n]			0[n]			0				No				15-Nov-2019	Platygastridae	Adult			Landcare Research, New Zealand Arthropod Collection
NZIND	NZIND1280-23	NZAC03038460	NZAC03038460	BOLD:AFF2157	NZAC03038460	649[0n]			0[n]			0[n]			0[n]			0				No				16-Dec-2020	Platygastridae	Adult			Landcare Research, New Zealand Arthropod Collection
NZIND	NZIND1497-23	NZAC03038461	NZAC03038461		NZAC03038461	409[0n]			0[n]			0[n]			0[n]			0				No				16-Dec-2020	Platygastridae	Adult			Landcare Research, New Zealand Arthropod Collection
NZIND	NZIND1281-23	NZAC03038463	NZAC03038463	BOLD:AFF2317	NZAC03038463	649[0n]			0[n]			0[n]			0[n]			0				No				16-Dec-2020	Platygastridae	Adult			Landcare Research, New Zealand Arthropod Collection
NZIND	NZIND1480-23	NZAC03038465	NZAC03038465	BOLD:AFE2492	NZAC03038465	412[0n]			0[n]			0[n]			0[n]			0				No				15-Nov-2019	Eulophidae	Adult			Landcare Research, New Zealand Arthropod Collection
NZIND	NZIND1253-23	NZAC03038466	NZAC03038466	BOLD:AFE1185	NZAC03038466	652[0n]			0[n]			0[n]			0[n]			0				No				15-Nov-2019	Eulophidae	Adult			Landcare Research, New Zealand Arthropod Collection
NZIND	NZIND1254-23	NZAC03038467	NZAC03038467	BOLD:AFE1180	NZAC03038467	652[0n]			0[n]			0[n]			0[n]			0				No				15-Nov-2019	Eulophidae	Adult			Landcare Research, New Zealand Arthropod Collection
NZIND	NZIND1255-23	NZAC03038468	NZAC03038468	BOLD:AFE1500	NZAC03038468	652[0n]			0[n]			0[n]			0[n]			0				No				15-Nov-2019	Torymidae	Adult			Landcare Research, New Zealand Arthropod Collection
NZIND	NZIND1183-23	NZAC03038469	NZAC03038469	BOLD:AFE4768	NZAC03038469	652[0n]			0[n]			0[n]			0[n]			0				No				10-Feb-2020	Mymaridae	Adult			Landcare Research, New Zealand Arthropod Collection
NZIND	NZIND1184-23	NZAC03038470	NZAC03038470	BOLD:AFE1180	NZAC03038470	652[0n]			0[n]			0[n]			0[n]			0				No				10-Feb-2020	Eulophidae	Adult			Landcare Research, New Zealand Arthropod Collection
NZIND	NZIND1185-23	NZAC03038471	NZAC03038471	BOLD:AFF0273	NZAC03038471	652[0n]			0[n]			0[n]			0[n]			0				No				10-Feb-2020	Eulophidae	Adult			Landcare Research, New Zealand Arthropod Collection
NZIND	NZIND1186-23	NZAC03038472	NZAC03038472	BOLD:AFE8016	NZAC03038472	652[0n]			0[n]			0[n]			0[n]			0				No				10-Feb-2020	Eulophidae	Adult			Landcare Research, New Zealand Arthropod Collection
NZIND	NZIND1187-23	NZAC03038473	NZAC03038473	BOLD:AAY9180	NZAC03038473	652[0n]			0[n]			0[n]			0[n]			0				No				10-Feb-2020	Ooctonus vulgatus	Adult			Landcare Research, New Zealand Arthropod Collection
NZIND	NZIND1188-23	NZAC03038475	NZAC03038475	BOLD:AFE1799	NZAC03038475	652[0n]			0[n]			0[n]			0[n]			0				No				10-Feb-2020	Pteromalidae	Adult			Landcare Research, New Zealand Arthropod Collection
NZIND	NZIND1191-23	NZAC03038489	NZAC03038489	BOLD:AFE4328	NZAC03038489	652[0n]			0[n]			0[n]			0[n]			0				No				10-Feb-2020	Eulophidae	Adult			Landcare Research, New Zealand Arthropod Collection
NZIND	NZIND1282-23	NZAC03038490	NZAC03038490	BOLD:AFE4767	NZAC03038490	652[0n]			0[n]			0[n]			0[n]			0				No				16-Dec-2020	Eulophidae	Adult			Landcare Research, New Zealand Arthropod Collection
NZIND	NZIND1283-23	NZAC03038491	NZAC03038491	BOLD:AFE9026	NZAC03038491	652[0n]			0[n]			0[n]			0[n]			0				No				16-Dec-2020	Eulophidae	Adult			Landcare Research, New Zealand Arthropod Collection
NZIND	NZIND1284-23	NZAC03038493	NZAC03038493	BOLD:AFF2158	NZAC03038493	649[0n]			0[n]			0[n]			0[n]			0				No				16-Dec-2020	Platygastridae	Adult			Landcare Research, New Zealand Arthropod Collection
NZIND	NZIND1501-23	NZAC03038495	NZAC03038495		NZAC03038495	412[0n]			0[n]			0[n]			0[n]			0				No				16-Dec-2020	Encyrtidae	Adult			Landcare Research, New Zealand Arthropod Collection
NZIND	NZIND1267-23	NZAC03038499	NZAC03038499	BOLD:AFE4768	NZAC03038499	652[0n]			0[n]			0[n]			0[n]			0				No				15-Nov-2019	Mymaridae	Adult			Landcare Research, New Zealand Arthropod Collection
NZIND	NZIND1485-23	NZAC03038500	NZAC03038500		NZAC03038500	412[0n]			0[n]			0[n]			0[n]			0				No				15-Nov-2019	Pteromalidae	Adult			Landcare Research, New Zealand Arthropod Collection
NZIND	NZIND1214-23	NZAC03038505	NZAC03038505	BOLD:AFF0275	NZAC03038505	652[0n]			0[n]			0[n]			0[n]			0				No				13-Jan-2020	Aphelinidae	Adult			Landcare Research, New Zealand Arthropod Collection
NZIND	NZIND1215-23	NZAC03038508	NZAC03038508	BOLD:AFF0275	NZAC03038508	652[0n]			0[n]			0[n]			0[n]			0				No				13-Jan-2020	Aphelinidae	Adult			Landcare Research, New Zealand Arthropod Collection
NZIND	NZIND1216-23	NZAC03038509	NZAC03038509	BOLD:AFE6420	NZAC03038509	649[0n]			0[n]			0[n]			0[n]			0				No				13-Jan-2020	Platygastridae	Adult			Landcare Research, New Zealand Arthropod Collection
NZIND	NZIND1217-23	NZAC03038510	NZAC03038510	BOLD:AFF1090	NZAC03038510	652[0n]			0[n]			0[n]			0[n]			0				No				13-Jan-2020	Eulophidae	Adult			Landcare Research, New Zealand Arthropod Collection
NZIND	NZIND1450-23	NZAC03038513	NZAC03038513		NZAC03038513	418[0n]			0[n]			0[n]			0[n]			0				No				13-Jan-2020	Ceraphronidae	Adult			Landcare Research, New Zealand Arthropod Collection
NZIND	NZIND1256-23	NZAC03038518	NZAC03038518	BOLD:AFE1180	NZAC03038518	652[0n]			0[n]			0[n]			0[n]			0				No				15-Nov-2019	Eulophidae	Adult			Landcare Research, New Zealand Arthropod Collection
NZIND	NZIND1257-23	NZAC03038519	NZAC03038519	BOLD:AFE2168	NZAC03038519	652[0n]			0[n]			0[n]			0[n]			0				No				15-Nov-2019	Eulophidae	Adult			Landcare Research, New Zealand Arthropod Collection
NZIND	NZIND1218-23	NZAC03038520	NZAC03038520	BOLD:AFE2692	NZAC03038520	652[0n]			0[n]			0[n]			0[n]			0				No				13-Jan-2020	Eulophidae	Adult			Landcare Research, New Zealand Arthropod Collection
NZIND	NZIND1219-23	NZAC03038523	NZAC03038523	BOLD:AFE1500	NZAC03038523	652[0n]			0[n]			0[n]			0[n]			0				No				13-Jan-2020	Torymidae	Adult			Landcare Research, New Zealand Arthropod Collection
NZIND	NZIND1220-23	NZAC03038524	NZAC03038524	BOLD:AFE8282	NZAC03038524	652[0n]			0[n]			0[n]			0[n]			0				No				13-Jan-2020	Eulophidae	Adult			Landcare Research, New Zealand Arthropod Collection
NZIND	NZIND1221-23	NZAC03038526	NZAC03038526	BOLD:AFF0274	NZAC03038526	652[0n]			0[n]			0[n]			0[n]			0				No				13-Jan-2020	Pteromalidae	Adult			Landcare Research, New Zealand Arthropod Collection
NZIND	NZIND1152-23	NZAC03038530	NZAC03038530	BOLD:AFF1574	NZAC03038530	652[0n]			0[n]			0[n]			0[n]			0				No				01-Nov-2019	Pteromalidae	Adult			Landcare Research, New Zealand Arthropod Collection
NZIND	NZIND1155-23	NZAC03038533	NZAC03038533	BOLD:AFE2693	NZAC03038533	652[0n]			0[n]			0[n]			0[n]			0				No				01-Nov-2019	Pteromalidae	Adult			Landcare Research, New Zealand Arthropod Collection
NZIND	NZIND1193-23	NZAC03038536	NZAC03038536	BOLD:ACP5799	NZAC03038536	652[0n]			0[n]			0[n]			0[n]			0				No				11-Jan-2020	Eulophidae	Adult			Landcare Research, New Zealand Arthropod Collection
NZIND	NZIND1194-23	NZAC03038537	NZAC03038537	BOLD:AFE2492	NZAC03038537	652[0n]			0[n]			0[n]			0[n]			0				No				11-Jan-2020	Eulophidae	Adult			Landcare Research, New Zealand Arthropod Collection
NZIND	NZIND1195-23	NZAC03038539	NZAC03038539	BOLD:AFE2844	NZAC03038539	652[0n]			0[n]			0[n]			0[n]			0				No				11-Jan-2020	Melittobia	Adult			Landcare Research, New Zealand Arthropod Collection
NZIND	NZIND1196-23	NZAC03038540	NZAC03038540	BOLD:ACP6947	NZAC03038540	652[0n]			0[n]			0[n]			0[n]			0				No				11-Jan-2020	Pteromalidae	Adult			Landcare Research, New Zealand Arthropod Collection
NZIND	NZIND1197-23	NZAC03038541	NZAC03038541	BOLD:ACP2499	NZAC03038541	652[0n]			0[n]			0[n]			0[n]			0				No				11-Jan-2020	Eulophidae	Adult			Landcare Research, New Zealand Arthropod Collection
NZIND	NZIND1198-23	NZAC03038544	NZAC03038544	BOLD:AFE5048	NZAC03038544	652[0n]			0[n]			0[n]			0[n]			0				No				11-Jan-2020	Eulophidae	Adult			Landcare Research, New Zealand Arthropod Collection
NZIND	NZIND1431-23	NZAC03038547	NZAC03038547		NZAC03038547	412[0n]			0[n]			0[n]			0[n]			0				No				11-Jan-2020	Pteromalidae	Adult			Landcare Research, New Zealand Arthropod Collection
NZIND	NZIND1199-23	NZAC03038548	NZAC03038548	BOLD:AFE2492	NZAC03038548	652[0n]			0[n]			0[n]			0[n]			0				No				11-Jan-2020	Eulophidae	Adult			Landcare Research, New Zealand Arthropod Collection
NZIND	NZIND1200-23	NZAC03038550	NZAC03038550	BOLD:ADN0599	NZAC03038550	652[0n]			0[n]			0[n]			0[n]			0				No				11-Jan-2020	Proacrias	Adult			Landcare Research, New Zealand Arthropod Collection
NZIND	NZIND1441-23	NZAC03038593	NZAC03038593		NZAC03038593	418[0n]			0[n]			0[n]			0[n]			0				No				13-Jan-2020	Diapriidae	Adult			Landcare Research, New Zealand Arthropod Collection
NZIND	NZIND1442-23	NZAC03038594	NZAC03038594	BOLD:ADN5634	NZAC03038594	418[0n]			0[n]			0[n]			0[n]			0				No				13-Jan-2020	Diapriidae	Adult			Landcare Research, New Zealand Arthropod Collection
NZIND	NZIND1443-23	NZAC03038595	NZAC03038595	BOLD:AAV4263	NZAC03038595	418[0n]			0[n]			0[n]			0[n]			0				No				13-Jan-2020	Diapriidae	Adult			Landcare Research, New Zealand Arthropod Collection
NZIND	NZIND1408-23	NZAC03038600	NZAC03038600	BOLD:ADN5634	NZAC03038600	418[0n]			0[n]			0[n]			0[n]			0				No				10-Feb-2020	Diapriidae	Adult			Landcare Research, New Zealand Arthropod Collection
NZIND	NZIND1415-23	NZAC03038610	NZAC03038610	BOLD:ADN5634	NZAC03038610	418[0n]			0[n]			0[n]			0[n]			0				No				10-Feb-2020	Diapriidae	Adult			Landcare Research, New Zealand Arthropod Collection
NZIND	NZIND1416-23	NZAC03038612	NZAC03038612		NZAC03038612	418[0n]			0[n]			0[n]			0[n]			0				No				10-Feb-2020	Diapriidae	Adult			Landcare Research, New Zealand Arthropod Collection
NZIND	NZIND1417-23	NZAC03038613	NZAC03038613	BOLD:AAV4263	NZAC03038613	418[0n]			0[n]			0[n]			0[n]			0				No				10-Feb-2020	Diapriidae	Adult			Landcare Research, New Zealand Arthropod Collection
NZIND	NZIND1418-23	NZAC03038615	NZAC03038615		NZAC03038615	418[0n]			0[n]			0[n]			0[n]			0				No				10-Feb-2020	Diapriidae	Adult			Landcare Research, New Zealand Arthropod Collection
NZIND	NZIND1392-23	NZAC03038622	NZAC03038622	BOLD:ADN5634	NZAC03038622	418[0n]			0[n]			0[n]			0[n]			0				No				01-Nov-2019	Diapriidae	Adult			Landcare Research, New Zealand Arthropod Collection
NZIND	NZIND1394-23	NZAC03038624	NZAC03038624	BOLD:ADN5634	NZAC03038624	418[0n]			0[n]			0[n]			0[n]			0				No				01-Nov-2019	Diapriidae	Adult			Landcare Research, New Zealand Arthropod Collection
NZIND	NZIND1424-23	NZAC03038628	NZAC03038628		NZAC03038628	418[0n]			0[n]			0[n]			0[n]			0				No				11-Jan-2020	Diapriidae	Adult			Landcare Research, New Zealand Arthropod Collection
NZIND	NZIND1465-23	NZAC03038633	NZAC03038633	BOLD:ADN5634	NZAC03038633	418[0n]			0[n]			0[n]			0[n]			0				No				15-Nov-2019	Diapriidae	Adult			Landcare Research, New Zealand Arthropod Collection
NZIND	NZIND1466-23	NZAC03038634	NZAC03038634	BOLD:ACL8747	NZAC03038634	410[0n]			0[n]			0[n]			0[n]			0				No				15-Nov-2019	Scelionidae	Adult			Landcare Research, New Zealand Arthropod Collection
NZIND	NZIND1467-23	NZAC03038635	NZAC03038635	BOLD:AAV4263	NZAC03038635	418[0n]			0[n]			0[n]			0[n]			0				No				15-Nov-2019	Diapriidae	Adult			Landcare Research, New Zealand Arthropod Collection
NZIND	NZIND1468-23	NZAC03038643	NZAC03038643	BOLD:ADN5634	NZAC03038643	418[0n]			0[n]			0[n]			0[n]			0				No				15-Nov-2019	Diapriidae	Adult			Landcare Research, New Zealand Arthropod Collection
NZICH	NZICH385-20	NZAC03038650	NZAC03038650	BOLD:ABX9926	NZAC03038650	658[0n]	2		0[n]			0[n]			0[n]			0			1	Yes				11-Jan-2020	Degithina	Adult			Landcare Research, New Zealand Arthropod Collection
NZIND	NZIND1559-23	NZAC03038656	NZAC03038656		NZAC03038656	418[0n]			0[n]			0[n]			0[n]			0				No				11-Jan-2020	Sclerodermus niveifemur	Adult			Landcare Research, New Zealand Arthropod Collection
NZIND	NZIND1560-23	NZAC03038660	NZAC03038660		NZAC03038660	418[0n]			0[n]			0[n]			0[n]			0				No				11-Jan-2020	Sclerodermus niveifemur	Adult			Landcare Research, New Zealand Arthropod Collection
NZIND	NZIND1143-23	NZAC03040025	NZAC03040025		NZAC03040025	419[0n]	4		0[n]			0[n]			0[n]			0			1	No				21-Jan-2021	Bracon variegator	Adult			Landcare Research, New Zealand Arthropod Collection
NZMG	NZIND1142-23	NZAC03040026	NZAC03040026	BOLD:AEU0320	NZAC03040026	419[0n]	4		0[n]			0[n]			0[n]			0			1	No				14-Dec-2020	Dolichogenidea carposinae	Adult			Landcare Research, New Zealand Arthropod Collection
NZIND	NZIND1104-23	NZAC03041660	NZAC03041660		NZAC03041660	430[0n]	4		0[n]			0[n]			0[n]			0			1	No				10-Nov-1991	Diospilus	Adult			Landcare Research, New Zealand Arthropod Collection	x flowering Myrsine + Dracophyllum
NZIND	NZIND1106-23	NZAC03041662	NZAC03041662	BOLD:AAL1186	NZAC03041662	407[0n]	4		0[n]			0[n]			0[n]			0			1	No				04-Apr-2021	Dendrocerus carpenteri	Adult			Landcare Research, New Zealand Arthropod Collection
NZIND	NZIND1107-23	NZAC03041663	NZAC03041663	BOLD:AAL1186	NZAC03041663	407[0n]	4		0[n]			0[n]			0[n]			0			1	No				06-Apr-2021	Dendrocerus carpenteri	Adult			Landcare Research, New Zealand Arthropod Collection
NZIND	NZIND1108-23	NZAC03041664	NZAC03041664	BOLD:AAL1186	NZAC03041664	407[0n]	4		0[n]			0[n]			0[n]			0			1	No				04-Apr-2021	Dendrocerus carpenteri	Adult			Landcare Research, New Zealand Arthropod Collection
NZIND	NZIND1110-23	NZAC03041666	NZAC03041666	BOLD:AAJ3157	NZAC03041666	414[0n]	4		0[n]			0[n]			0[n]			0			1	No				15-Mar-2021	Asaphes vulgaris	Adult			Landcare Research, New Zealand Arthropod Collection
NZIND	NZIND1111-23	NZAC03041667	NZAC03041667	BOLD:ABU5704	NZAC03041667	401[0n]	4		0[n]			0[n]			0[n]			0			1	No				25-Mar-2021	Aprostocetus	Adult			Landcare Research, New Zealand Arthropod Collection
NZIND	NZIND1112-23	NZAC03041668	NZAC03041668	BOLD:ACP5910	NZAC03041668	413[0n]	4		0[n]			0[n]			0[n]			0			1	No				10-Mar-2021	Eulophidae	Adult			Landcare Research, New Zealand Arthropod Collection	Ex Pauesia nigrovaria- mummies and parasitized aphids collected
NZIND	NZIND1114-23	NZAC03041670	NZAC03041670	BOLD:AAL1186	NZAC03041670	407[0n]	4		0[n]			0[n]			0[n]			0			1	No				08-Mar-2021	Dendrocerus carpenteri	Adult			Landcare Research, New Zealand Arthropod Collection
NZIND	NZIND1115-23	NZAC03041671	NZAC03041671	BOLD:AAL1186	NZAC03041671	407[0n]	4		0[n]			0[n]			0[n]			0			1	No				08-Mar-2021	Dendrocerus carpenteri	Adult			Landcare Research, New Zealand Arthropod Collection
NZIND	NZIND1116-23	NZAC03041672	NZAC03041672	BOLD:AAL1186	NZAC03041672	407[0n]	4		0[n]			0[n]			0[n]			0			1	No				22-Mar-2021	Dendrocerus carpenteri	Adult			Landcare Research, New Zealand Arthropod Collection
NZIND	NZIND1117-23	NZAC03041673	NZAC03041673	BOLD:AAL1186	NZAC03041673	407[0n]	4		0[n]			0[n]			0[n]			0			1	No				04-Apr-2021	Dendrocerus carpenteri	Adult			Landcare Research, New Zealand Arthropod Collection
NZIND	NZIND1118-23	NZAC03041674	NZAC03041674	BOLD:AAL1186	NZAC03041674	407[0n]	4		0[n]			0[n]			0[n]			0			1	No				06-Apr-2021	Dendrocerus carpenteri	Adult			Landcare Research, New Zealand Arthropod Collection
NZIND	NZIND1119-23	NZAC03041675	NZAC03041675	BOLD:AAL1186	NZAC03041675	407[0n]	4		0[n]			0[n]			0[n]			0			1	No				04-Apr-2021	Dendrocerus carpenteri	Adult			Landcare Research, New Zealand Arthropod Collection
NZHYP	NZHYP005-24	NZAC03041676	NZAC03041676	BOLD:ADN0476	NZAC03041676	640[0n]			0[n]			0[n]			0[n]			0				No				20-Jan-2023	Telenomus				Landcare Research, New Zealand Arthropod Collection
NZBRX	NZHYM1210-11	NZAC04014086	NZAC04014086	BOLD:AAZ9734	NZAC04014086	407[0n]	4		0[n]			0[n]			0[n]			0			1	No				20-Jun-2002	Asobara persimilis	A			Landcare Research, New Zealand Arthropod Collection
NZBRX	NZHYM1211-11	NZAC04014112	NZAC04014112	BOLD:AAZ9734	NZAC04014112	658[0n]	2		0[n]			0[n]			0[n]			0			1	Yes				20-Jun-2002	Asobara persimilis	A	id JAB		Landcare Research, New Zealand Arthropod Collection
NZBRX	NZHYM1235-11	NZAC04015124	NZAC04015124	BOLD:ACQ7752	NZAC04015124	407[0n]	2		0[n]			0[n]			0[n]			0			1	No				29-Sep-1998	Dacnusa areolaris	A			Landcare Research, New Zealand Arthropod Collection
NZBRX	NZHYM1239-11	NZAC04015223	NZAC04015223		NZAC04015223	407[0n]	2		0[n]			0[n]			0[n]			0			1	No				03-Apr-1997	Dinotrema barrattae	A			Landcare Research, New Zealand Arthropod Collection
NZBRX	NZHYM1237-11	NZAC04015584	NZAC04015584	BOLD:ACQ7752	NZAC04015584	407[0n]	2		0[n]			0[n]			0[n]			0			1	No				16-Dec-1999	Dacnusa areolaris	A			Landcare Research, New Zealand Arthropod Collection
NZHYP	NZHYM382-10	NZAC04030837		BOLD:AAX9845	NZAC04030837	658[0n]	2		0[n]			0[n]			0[n]			0			1	Yes				01-May-2005	Radumeris tasmaniensis	A			Landcare Research, New Zealand Arthropod Collection
NZDEG	NZHYM009-10	NZAC04030871	NZAC04030871	BOLD:AAH7294	NZAC04030871	653[0n]			0[n]			0[n]			0[n]			0				No					Aucklandella			Vouchered:Registered Collection	Landcare Research, New Zealand Arthropod Collection
NZHYP	NZHYM530-10	NZAC04030879		BOLD:ABU9177	NZAC04030879	421[0n]	2		0[n]			0[n]			0[n]			0			1	No				22-Jan-2006	Euura proxima	A			Landcare Research, New Zealand Arthropod Collection
NZHYP	NZHYM483-10	NZAC04030894		BOLD:AAM2781	NZAC04030894	599[0n]	3		0[n]			0[n]			0[n]			0			1	Yes				01-Aug-2000	Vespula vulgaris	A			Landcare Research, New Zealand Arthropod Collection
NZHYM	NZHYM406-10	NZAC04030896		BOLD:AAU6805	NZAC04030896	658[0n]	2	JN266027	0[n]			0[n]			0[n]			0			1	Yes				09-Dec-2005	Rhopalum aucklandi	A			Landcare Research, New Zealand Arthropod Collection
NZHYP	NZHYM539-10	NZAC04030982		BOLD:AAV1249	NZAC04030982	605[0n]	2		0[n]			0[n]			0[n]			0			1	No				02-Mar-2007	Moaxiphia decepta	A			Landcare Research, New Zealand Arthropod Collection
NZHYM	NZHYM401-10	NZAC04031024		BOLD:ACJ3283	NZAC04031024	627[0n]	3		0[n]			0[n]			0[n]			0			1	Yes				20-Dec-2006	Rhopalum zelandum	A			Landcare Research, New Zealand Arthropod Collection
NZDEG	NZHYM005-10	NZAC04031085	NZAC04031085	BOLD:AAH7290	NZAC04031085	656[0n]			0[n]			0[n]			0[n]			0				No					Aucklandella			Vouchered:Registered Collection	Landcare Research, New Zealand Arthropod Collection
NZHYM	NZHYM402-10	NZAC04031165		BOLD:ACJ3283	NZAC04031165	620[0n]	5		0[n]			0[n]			0[n]			0			1	Yes				17-Jan-2007	Rhopalum zelandum	A			Landcare Research, New Zealand Arthropod Collection
NZDEG	NZHYM007-10	NZAC04031209	NZAC04031209	BOLD:AAH7292	NZAC04031209	625[0n]			0[n]			0[n]			0[n]			0				No					Aucklandella			Vouchered:Registered Collection	Landcare Research, New Zealand Arthropod Collection
NZHYM	NZHYM411-10	NZAC04031344		BOLD:AAU1809	NZAC04031344	658[0n]	2	JN266031	0[n]			0[n]			0[n]			0			1	Yes				20-Dec-2006	Podagritus carbonicolor	A			Landcare Research, New Zealand Arthropod Collection
NZHYP	NZHYM398-10	NZAC04031357		BOLD:AAY3782	NZAC04031357	658[0n]	2		0[n]			0[n]			0[n]			0			1	Yes				22-Jan-2009	Pison morosum	A			Landcare Research, New Zealand Arthropod Collection
NZDEG	NZHYM013-10	NZAC04031407	NZAC04031407	BOLD:ABZ8015	NZAC04031407	650[0n]			0[n]			0[n]			0[n]			0				No					Aucklandella			Vouchered:Registered Collection	Landcare Research, New Zealand Arthropod Collection
NZHYP	NZHYM528-10	NZAC04031446		BOLD:ABU8945	NZAC04031446	621[1n]	5	MZ479597	0[n]			0[n]			0[n]			0			1	Yes				09-Dec-2005	Euura respondens	A			Landcare Research, New Zealand Arthropod Collection
NZHYP	NZHYM484-10	NZAC04031479		BOLD:AAM2781	NZAC04031479	658[0n]	2	JN286906	0[n]			0[n]			0[n]			0			1	Yes				31-Mar-2007	Vespula vulgaris	A			Landcare Research, New Zealand Arthropod Collection
NZHYP	NZHYM479-10	NZAC04031499		BOLD:AAR7976	NZAC04031499	651[0n]	2	JN276772	0[n]			0[n]			0[n]			0			1	Yes				29-Mar-2000	Polistes chinensis	A			Landcare Research, New Zealand Arthropod Collection
NZHYP	NZHYM538-10	NZAC04031677		BOLD:AAV1249	NZAC04031677	594[0n]	2		0[n]			0[n]			0[n]			0			1	No				21-Mar-2000	Moaxiphia decepta	A			Landcare Research, New Zealand Arthropod Collection
NZHYP	NZHYM468-10	NZAC04031737		BOLD:AAV9024	NZAC04031737	582[0n]	2		0[n]			0[n]			0[n]			0			1	No				17-Mar-1999	Cryptocheilus australis	A			Landcare Research, New Zealand Arthropod Collection
NZHYP	NZHYM529-10	NZAC04031834		BOLD:AAG7865	NZAC04031834	658[0n]	2	JN283965	0[n]			0[n]			0[n]			0			1	Yes				01-Jan-2008	Cladius brullei	A			Landcare Research, New Zealand Arthropod Collection
NZDEG	NZHYM012-10	NZAC04031841	NZAC04032045	BOLD:AAH7295	NZAC04032045	653[0n]			0[n]			0[n]			0[n]			0				No					Aucklandella			Vouchered:Registered Collection	Landcare Research, New Zealand Arthropod Collection
NZHYP	NZHYM409-10	NZAC04031859		BOLD:AAV7723	NZAC04031859	658[0n]	2	JN266029	0[n]			0[n]			0[n]			0			1	Yes				20-Dec-2006	Podagritus carbonicolor	A			Landcare Research, New Zealand Arthropod Collection
NZHYP	NZHYM410-10	NZAC04031948		BOLD:AAV7723	NZAC04031948	658[0n]	2	JN266030	0[n]			0[n]			0[n]			0			1	Yes				17-Jan-2007	Podagritus carbonicolor	A			Landcare Research, New Zealand Arthropod Collection
NZHYP	NZHYM418-10	NZAC04031984		BOLD:AAX8168	NZAC04031984	658[0n]	2		0[n]			0[n]			0[n]			0			1	No				20-Dec-2006	Epipompilus insularis	A			Landcare Research, New Zealand Arthropod Collection
NZDEG	NZHYM011-10	NZAC04032045	NZAC04032045	BOLD:AAH7293	NZAC04032045	653[0n]			0[n]			0[n]			0[n]			0				No					Aucklandella			Vouchered:Registered Collection	Landcare Research, New Zealand Arthropod Collection
NZHYP	NZHYM533-10	NZAC04032135		BOLD:ABU9177	NZAC04032135	421[0n]	2		0[n]			0[n]			0[n]			0			1	No				01-Jan-2008	Euura proxima	A			Landcare Research, New Zealand Arthropod Collection
NZHYP	NZHYM368-10	NZAC04032142		BOLD:AAX2134	NZAC04032142	636[4n]	3		0[n]			0[n]			0[n]			0			1	No				15-Mar-2007	Hypoponera confinis	A			Landcare Research, New Zealand Arthropod Collection
NZHYM	NZHYM423-10	NZAC04032169		BOLD:AAV8875	NZAC04032169	407[0n]	5		0[n]			0[n]			0[n]			0			1	No				29-Jul-1998	Sphictostethus nitidus	A			Landcare Research, New Zealand Arthropod Collection
NZHYP	NZHYM532-10	NZAC04032214		BOLD:ABU9177	NZAC04032214	421[0n]	2		0[n]			0[n]			0[n]			0			1	No				01-Oct-2007	Euura proxima	A			Landcare Research, New Zealand Arthropod Collection
NZDEG	NZHYM010-10	NZAC04032277	NZAC04032277	BOLD:AAH7295	NZAC04032277	656[0n]			0[n]			0[n]			0[n]			0				No					Aucklandella			Vouchered:Registered Collection	Landcare Research, New Zealand Arthropod Collection
NZHYM	NZHYM472-10	NZAC04032305			NZAC04032305	407[0n]	5		0[n]			0[n]			0[n]			0			1	No				13-Jan-1999	Priocnemis ordishi	A			Landcare Research, New Zealand Arthropod Collection
NZHYP	NZHYM527-10	NZAC04032384		BOLD:ABU8945	NZAC04032384	614[3n]	5	MZ479577	0[n]			0[n]			0[n]			0			1	Yes				17-Jan-2008	Euura respondens	A			Landcare Research, New Zealand Arthropod Collection
NZHYP	NZHYM478-10	NZAC04032435		BOLD:AAF4164	NZAC04032435	658[0n]	2	JN270121	0[n]			0[n]			0[n]			0			1	Yes				20-Dec-2006	Ancistrocerus gazella	A			Landcare Research, New Zealand Arthropod Collection
NZHYM	NZHYM407-10	NZAC04032442		BOLD:AAU6805	NZAC04032442	658[0n]	2	JN266028	0[n]			0[n]			0[n]			0			1	Yes				11-Jan-2000	Rhopalum aucklandi	A			Landcare Research, New Zealand Arthropod Collection
NZHYP	NZHYM482-10	NZAC04032497		BOLD:AAR7114	NZAC04032497	658[0n]	2	JN276774	0[n]			0[n]			0[n]			0			1	Yes				30-Apr-2004	Polistes humilis	A			Landcare Research, New Zealand Arthropod Collection
NZDEG	NZHYM006-10	NZAC04032513	NZAC04032513	BOLD:AAH7291	NZAC04032513	656[0n]			0[n]			0[n]			0[n]			0				No					Aucklandella			Vouchered:Registered Collection	Landcare Research, New Zealand Arthropod Collection
NZHYM	NZHYM471-10	NZAC04032536			NZAC04032536	412[0n]	2		0[n]			0[n]			0[n]			0			1	No				05-Mar-2003	Priocnemis ordishi	A			Landcare Research, New Zealand Arthropod Collection
NZIND	NZIND1577-23	NZAC04032542	NZAC04032542	BOLD:AEO7231	NZAC04032542	412[0n]			0[n]			0[n]			0[n]			0				No				03-Feb-1997	Priocnemis monachus	Adult			Landcare Research, New Zealand Arthropod Collection
NZHYP	NZHYM419-10	NZAC04032721		BOLD:AAX8168	NZAC04032721	407[0n]	4		0[n]			0[n]			0[n]			0			1	No				17-Jan-2007	Epipompilus insularis	A			Landcare Research, New Zealand Arthropod Collection
NZCAM	NZHYM002-10	NZAC04032799	NZAC04032799	BOLD:AAI3882	NZAC04032799	658[0n]			0[n]			0[n]			0[n]			0				No					Campoplex	A		Vouchered:Registered Collection	Landcare Research, New Zealand Arthropod Collection
NZHYP	NZHYM535-10	NZAC04032843		BOLD:AAY1603	NZAC04032843	627[0n]	3		0[n]			0[n]			0[n]			0			1	Yes				15-Mar-2001	Phylacteophaga froggatti	A			Landcare Research, New Zealand Arthropod Collection
NZDEG	NZHYM008-10	NZAC04032872	NZAC04032872	BOLD:AAH7293	NZAC04032872	629[2n]			0[n]			0[n]			0[n]			0				No					Aucklandella			Vouchered:Registered Collection	Landcare Research, New Zealand Arthropod Collection
NZHYP	NZHYM481-10	NZAC04032877		BOLD:AAR7114	NZAC04032877	658[0n]	2	JN276773	0[n]			0[n]			0[n]			0			1	Yes				21-Nov-2001	Polistes humilis	A			Landcare Research, New Zealand Arthropod Collection
NZHYP	NZHYM480-10	NZAC04032883		BOLD:AAR7976	NZAC04032883	615[0n]	5		0[n]			0[n]			0[n]			0			1	Yes				16-Mar-2000	Polistes chinensis	A			Landcare Research, New Zealand Arthropod Collection
NZHYM	NZHYM404-10	NZAC04032900			NZAC04032900	407[0n]	3		0[n]			0[n]			0[n]			0			1	No				01-Feb-2002	Rhopalum perforator	A			Landcare Research, New Zealand Arthropod Collection
NZHYP	NZHYM422-10	NZAC04032909		BOLD:AAV8875	NZAC04032909	658[0n]	2		0[n]			0[n]			0[n]			0			1	No				08-Dec-2008	Sphictostethus nitidus	A			Landcare Research, New Zealand Arthropod Collection
NZIND	NZIND1578-23	NZAC04032940	NZAC04032940	BOLD:AEO7232	NZAC04032940	652[0n]			0[n]			0[n]			0[n]			0				No				11-Mar-1993	Priocnemis ordishi	Adult			Landcare Research, New Zealand Arthropod Collection
NZHYP	NZHYM531-10	NZAC04032987		BOLD:ABU9177	NZAC04032987	421[0n]	3		0[n]			0[n]			0[n]			0			1	No				21-Dec-2005	Euura proxima	A			Landcare Research, New Zealand Arthropod Collection
NZHYM	NZHYM357-10	NZAC04033037		BOLD:AAU1910	NZAC04033037	637[0n]	3	JN306847	0[n]			0[n]			0[n]			0			1	Yes				12-Dec-2008	Austroponera	A			Landcare Research, New Zealand Arthropod Collection
NZHYP	NZHYM536-10	NZAC04033055		BOLD:AAY1603	NZAC04033055	622[0n]	5		0[n]			0[n]			0[n]			0			1	Yes				15-Mar-2001	Phylacteophaga froggatti	A			Landcare Research, New Zealand Arthropod Collection
NZCAM	NZHYM164-10	NZAC04033064	NZAC04033064	BOLD:AAI3882		639[0n]	1		0[n]			0[n]			0[n]			0				No				19-Nov-2009	Campoplex	A			Landcare Research, New Zealand Arthropod Collection
NZDEG	NZHYM128-10	NZAC04033069	NZAC04033069	BOLD:AAH7290		639[0n]	1		0[n]			0[n]			0[n]			0				No				19-Nov-2009	Aucklandella	A			Landcare Research, New Zealand Arthropod Collection
NZBRX	NZHYM174-10	NZAC04033085	NZAC04033085	BOLD:AAY0331	NZAC04033085	639[0n]	3	MH272334	0[n]	2		802[0n]		MH338226	0[n]			0				No				19-Mar-2010	Aleiodes	A			Landcare Research, New Zealand Arthropod Collection
NZBRX	NZHYM752-11	NZAC04033091	NZAC04033091	BOLD:AAZ1819	NZAC04033091	658[0n]	2		0[n]			0[n]			0[n]			0			1	Yes				01-Nov-2001	Opius	A			Landcare Research, New Zealand Arthropod Collection
NZICH	NZHYM062-10	NZAC04033111	NZAC04033111	BOLD:AAV4395	NZAC04033111	638[0n]	1		0[n]			0[n]			0[n]			0				No				10-Mar-2010	Aclastus	A			Landcare Research, New Zealand Arthropod Collection
NZHYP	NZHYM631-10	NZAC04033131		BOLD:AAK8887	NZAC04033131	658[0n]	2	JN276272	0[n]			0[n]			0[n]			0			1	Yes				01-Sep-2010	Liotryphon caudatus	A			Landcare Research, New Zealand Arthropod Collection
NZICH	NZHYM036-10	NZAC04033141	NZAC04033141	BOLD:AAV3234	NZAC04033141	638[0n]	1		0[n]			0[n]			0[n]			0				No				15-Mar-2010	Aclastus	A			Landcare Research, New Zealand Arthropod Collection
NZBET	NZHYM592-10	NZAC04033146		BOLD:AAU3195	NZAC04033146	658[0n]	2	JN306877	0[n]			0[n]			0[n]			0			1	Yes				19-Oct-2004	Sierola antipoda	A	Sierola antipoda		Landcare Research, New Zealand Arthropod Collection
NZDEG	NZHYM042-10	NZAC04033148	NZAC04033148	BOLD:AAV0461		639[0n]	1		0[n]			0[n]			0[n]			0				No				19-Mar-2010	Aucklandella	A			Landcare Research, New Zealand Arthropod Collection
NZHYM	NZHYM171-10	NZAC04033164	NZAC04033164	BOLD:AAU5250		639[0n]	1		0[n]			0[n]			0[n]			0				No				19-Mar-2010	Oxyserphus baini	A			Landcare Research, New Zealand Arthropod Collection
NZICH	NZHYM596-10	NZAC04033172		BOLD:AAU3740	NZAC04033172	631[0n]	2	JN266274	0[n]			0[n]			0[n]			0			1	Yes				19-Jan-2006	Trathala agnina	A			Landcare Research, New Zealand Arthropod Collection
NZHYM	NZHYM351-10	NZAC04033173		BOLD:AAU1910	NZAC04033173	638[0n]	3	JN306841	0[n]			0[n]			0[n]			0			1	Yes				15-Jan-2009	Austroponera	A			Landcare Research, New Zealand Arthropod Collection
NZBRX	NZHYM1217-11	NZAC04033176	NZAC04033176	BOLD:ABX9621	NZAC04033176	407[0n]	4		0[n]			0[n]			0[n]			0			1	No				17-Jan-2007	Aspilota andyaustini	A			Landcare Research, New Zealand Arthropod Collection
NZHYP	NZHYM687-11	NZAC04033194	NZAC04033194	BOLD:AAF8678	NZAC04033194	633[0n]	2		0[n]			0[n]			0[n]			0			1	Yes				01-Apr-2008	Microctonus hyperodae	A			Landcare Research, New Zealand Arthropod Collection
NZBRX	NZHYM151-10	NZAC04033210	NZAC04033210	BOLD:AAX9141		639[0n]	1	MG700352	0[n]			0[n]			0[n]			0				No				25-Nov-2009	Doryctomorpha antipoda	A			Landcare Research, New Zealand Arthropod Collection
NZICH	NZHYM126-10	NZAC04033215	NZAC04033215	BOLD:AAV3235	NZAC04033215	639[0n]	1		0[n]			0[n]			0[n]			0				No				19-Nov-2009	Isdromas	A			Landcare Research, New Zealand Arthropod Collection
NZBRX	NZHYM187-10	NZAC04033219	NZAC04033219	BOLD:AAG1226	NZAC04033219	628[0n]	1		0[n]			0[n]			0[n]			0				No				01-Apr-2010	Lysiphlebus testaceipes				Landcare Research, New Zealand Arthropod Collection
NZBET	NZHYM669-11	NZAC04033225B	NZAC04033225B	BOLD:AAV4796	NZAC04033225B	609[0n]	1	KF027182	0[n]			0[n]			0[n]			0				No				23-Sep-2005	Cephalonomia pinkfloydi		Cephalonomia pinkfloydi		Landcare Research, New Zealand Arthropod Collection
NZICH	NZHYM084-10	NZAC04033231	NZAC04033231	BOLD:AAV3241	NZAC04033231	638[0n]	1		0[n]			0[n]			0[n]			0				No				18-Mar-2010	Aclastus	A			Landcare Research, New Zealand Arthropod Collection
NZICH	NZHYM170-10	NZAC04033233	NZAC04033233	BOLD:AAV3236	NZAC04033233	639[0n]	1		0[n]			0[n]			0[n]			0				No				19-Nov-2009	Isdromas	A			Landcare Research, New Zealand Arthropod Collection
NZCAM	NZHYM143-10	NZAC04033263	NZAC04033263	BOLD:AAV3640	NZAC04033263	639[0n]	1		0[n]			0[n]			0[n]			0				No				25-Nov-2009	Campoplex	A			Landcare Research, New Zealand Arthropod Collection
NZCAM	NZHYM086-10	NZAC04033266	NZAC04033266	BOLD:AAV3641	NZAC04033266	639[0n]	1		0[n]			0[n]			0[n]			0				No				18-Mar-2010	Campoplex	A			Landcare Research, New Zealand Arthropod Collection
NZLIS	NZHYM091-10	NZAC04033272	NZAC04033272	BOLD:ACF5442	NZAC04033272	639[1n]	1	MF966207	0[n]			0[n]			0[n]			0				No				18-Mar-2010	Lissonota	A			Landcare Research, New Zealand Arthropod Collection
NZHYM	NZHYM311-10	NZAC04033273		BOLD:AAU2694	NZAC04033273	635[0n]	3	JN270716	0[n]			0[n]			0[n]			0			1	Yes				01-Feb-2009	Nylanderia	A			Landcare Research, New Zealand Arthropod Collection
NZHYM	NZHYM360-10	NZAC04033277		BOLD:AAU1910	NZAC04033277	637[0n]	3	JN306850	0[n]			0[n]			0[n]			0			1	Yes				12-Dec-2008	Austroponera	A			Landcare Research, New Zealand Arthropod Collection
NZICH	NZHYM078-10	NZAC04033283	NZAC04033283	BOLD:AAV3241	NZAC04033283	638[0n]	1		0[n]			0[n]			0[n]			0				No				18-Mar-2010	Aclastus	A			Landcare Research, New Zealand Arthropod Collection
NZBRX	NZHYM743-11	NZAC04033289	NZAC04033289	BOLD:AAZ2257	NZAC04033289	513[0n]	2		0[n]			0[n]			0[n]			0			1	No				28-Sep-2002	Opius	A			Landcare Research, New Zealand Arthropod Collection
NZBRX	NZHYM745-11	NZAC04033295	NZAC04033295	BOLD:AAZ2256	NZAC04033295	658[0n]	2		0[n]			0[n]			0[n]			0			1	Yes				17-Nov-1999	Opius	A			Landcare Research, New Zealand Arthropod Collection
NZORT	NZHYM146-10	NZAC04033322	NZAC04033322	BOLD:AAL8917		638[0n]	1		0[n]			0[n]			0[n]			0				No				25-Nov-2009	Megastylus	A			Landcare Research, New Zealand Arthropod Collection
NZICH	NZHYM100-10	NZAC04033326	NZAC04033326	BOLD:AAV3237	NZAC04033326	638[0n]	1		0[n]			0[n]			0[n]			0				No				11-Jan-2009	Aclastus	A			Landcare Research, New Zealand Arthropod Collection
NZHYP	NZHYM099-10	NZAC04033327	NZAC04033327	BOLD:AAU5345	NZAC04033327	616[0n]	1		0[n]			0[n]			0[n]			0				No				05-Jan-2010	Leioproctus pango	A			Landcare Research, New Zealand Arthropod Collection
NZDEG	NZHYM092-10	NZAC04033332	NZAC04033332	BOLD:AAV0462		638[0n]	1		0[n]			0[n]			0[n]			0				No				18-Mar-2010	Aucklandella	A			Landcare Research, New Zealand Arthropod Collection
NZBRX	NZHYM140-10	NZAC04033343	NZAC04033343	BOLD:AAV4382		639[0n]	1		0[n]			0[n]			0[n]			0				No				25-Nov-2009	Aspilota angusta	A			Landcare Research, New Zealand Arthropod Collection
NZBRX	NZHYM102-10	NZAC04033348	NZAC04033348	BOLD:AAV9263		638[0n]	1		0[n]			0[n]			0[n]			0				No				11-Jan-2009	Chorebus rodericki	A			Landcare Research, New Zealand Arthropod Collection
NZMG	NZHYM108-10	NZAC04033349	NZAC04033349	BOLD:ABZ1947	NZAC04033349	637[0n]	1	JQ848352	0[n]			0[n]			0[n]			0				No				08-Feb-2010	Cotesia ruficrus	A			Landcare Research, New Zealand Arthropod Collection
NZHYM	NZHYM116-10	NZAC04033354	NZAC04033354	BOLD:AAU8512		639[0n]	1		0[n]			0[n]			0[n]			0				No					Eulophidae	A			Landcare Research, New Zealand Arthropod Collection
NZDEG	NZHYM087-10	NZAC04033355	NZAC04033355	BOLD:ABZ8016		639[0n]	1		0[n]			0[n]			0[n]			0				No				18-Mar-2010	Aucklandella	A			Landcare Research, New Zealand Arthropod Collection
NZICH	NZHYM149-10	NZAC04033357	NZAC04033357	BOLD:AAV4305		639[0n]	1		0[n]			0[n]			0[n]			0				No				25-Nov-2009	Mesochorus	A			Landcare Research, New Zealand Arthropod Collection
NZHYP	NZHYM446-10	NZAC04033361		BOLD:AAX2656	NZAC04033361	612[0n]	2		0[n]			0[n]			0[n]			0			1	Yes				07-Dec-2006	Hylaeus asperithorax	A			Landcare Research, New Zealand Arthropod Collection
NZHYP	NZHYM504-10	NZAC04033363		BOLD:AAU4036	NZAC04033363	658[0n]	2	JN306862	0[n]			0[n]			0[n]			0			1	Yes				01-Jan-2008	Bocchus thorpei	A			Landcare Research, New Zealand Arthropod Collection
NZHYP	NZHYM259-10	NZAC04033369		BOLD:AAU2052	NZAC04033369	658[0n]	2	JN283811	0[n]			0[n]			0[n]			0			1	Yes				27-Sep-2005	Pheidole vigilans	A			Landcare Research, New Zealand Arthropod Collection
NZHYP	NZHYM281-10	NZAC04033370		BOLD:AAK3157	NZAC04033370	658[0n]	2	JN266783	0[n]			0[n]			0[n]			0			1	Yes				12-Nov-2006	Ochetellus glaber	A			Landcare Research, New Zealand Arthropod Collection
NZORT	NZHYM048-10	NZAC04033380	NZAC04033380	BOLD:AAL8917		646[2n]	1		0[n]			0[n]			0[n]			0				No				14-Mar-2010	Megastylus	A			Landcare Research, New Zealand Arthropod Collection
NZHYM	NZHYM519-10	NZAC04033386		BOLD:AAY1371	NZAC04033386	496[0n]	5		0[n]			0[n]			0[n]			0			1	No				17-Dec-2007	Gasteruption	A			Landcare Research, New Zealand Arthropod Collection
NZHYP	NZHYM132-10	NZAC04033391	NZAC04033391	BOLD:AAU1769	NZAC04033391	639[0n]	1		0[n]			0[n]			0[n]			0				No				06-Nov-2009	Meteorus	A			Landcare Research, New Zealand Arthropod Collection
NZHYP	NZHYM257-10	NZAC04033408		BOLD:AAA3675	NZAC04033408	614[0n]	3		0[n]			0[n]			0[n]			0			1	Yes				25-Mar-2001	Pheidole megacephala	A			Landcare Research, New Zealand Arthropod Collection
NZICH	NZHYM104-10	NZAC04033419	NZAC04033419	BOLD:AAV3241	NZAC04033419	638[0n]	1		0[n]			0[n]			0[n]			0				No				18-Mar-2010	Aclastus	A			Landcare Research, New Zealand Arthropod Collection
NZTER	NZTER040-10	NZAC04033427	NZAC04033427	BOLD:AAV2704	NZAC04033427	658[0n]	2	JN286097-SUPPRESSED	0[n]			728[0n]	3		0[n]			0				Yes				25-Nov-2009	Barycnellus aucklandellus		Barycnellus aucklandellus		Landcare Research, New Zealand Arthropod Collection
NZORT	NZHYM045-10	NZAC04033442	NZAC04033442	BOLD:AAL8917		639[1n]	1		0[n]			0[n]			0[n]			0				No				14-Mar-2010	Megastylus	A			Landcare Research, New Zealand Arthropod Collection
NZHYP	NZHYM269-10	NZAC04033449		BOLD:AAG3977	NZAC04033449	658[0n]	2	JN266777	0[n]			0[n]			0[n]			0			1	Yes				18-Oct-2006	Iridomyrmex suchieri	A			Landcare Research, New Zealand Arthropod Collection
NZDEG	NZHYM021-10	NZAC04033452	NZAC04033452	BOLD:AAH7292		639[0n]	1		0[n]			0[n]			0[n]			0				No				12-Mar-2010	Aucklandella	A			Landcare Research, New Zealand Arthropod Collection
NZORT	NZHYM049-10	NZAC04033462	NZAC04033462	BOLD:AAV4300		639[0n]	1		0[n]			0[n]			0[n]			0				No				14-Mar-2010	Megastylus	A			Landcare Research, New Zealand Arthropod Collection
NZBRX	NZHYM181-10	NZAC04033467	NZAC04033467	BOLD:AAV6251	NZAC04033467	639[0n]	1		0[n]			0[n]			0[n]			0				No				12-Mar-2010	Neptihormius	A			Landcare Research, New Zealand Arthropod Collection
NZDEG	NZHYM068-10	NZAC04033495	NZAC04033495	BOLD:ACF0108		639[0n]	1		0[n]			0[n]			0[n]			0				No				14-Mar-2010	Aucklandella	A			Landcare Research, New Zealand Arthropod Collection
NZICH	NZHYM059-10	NZAC04033498	NZAC04033498	BOLD:AAV4395	NZAC04033498	638[0n]	1		0[n]			0[n]			0[n]			0				No				13-Mar-2010	Aclastus	A			Landcare Research, New Zealand Arthropod Collection
NZICH	NZHYM598-10	NZAC04033516		BOLD:AAU3740	NZAC04033516	658[0n]	2	JN266275	0[n]			0[n]			0[n]			0			1	Yes				19-Jan-2006	Trathala agnina	A			Landcare Research, New Zealand Arthropod Collection
NZBET	NZHYM967-11	NZAC04033529	NZAC04033529	BOLD:AAV4795	NZAC04033529	629[0n]	2	KF027196	0[n]			0[n]			0[n]			0			1	Yes				25-Oct-2003	Sclerodermus niveifemur	A	Sclerodermus niveifemur		Landcare Research, New Zealand Arthropod Collection
NZHYM	NZHYM109-10	NZAC04033532	NZAC04033532	BOLD:AAX7475	NZAC04033532	639[0n]	1		0[n]			0[n]			0[n]			0				No				10-Jan-2010	Psyllaephagus pilosus	A			Landcare Research, New Zealand Arthropod Collection
NZMG	NZHYM058-10	NZAC04033539	NZAC04033539	BOLD:AAH1312	NZAC04033539	638[0n]	1	JQ854782	0[n]			0[n]			0[n]			0				No				14-Mar-2010	Sathon	A	Sathon?		Landcare Research, New Zealand Arthropod Collection	::taxonomy:Sathon? ::endTaxonomy:
NZORT	NZHYM040-10	NZAC04033543	NZAC04033543	BOLD:AAV4300		639[0n]	1		0[n]			0[n]			0[n]			0				No				19-Mar-2010	Megastylus	A			Landcare Research, New Zealand Arthropod Collection
NZHYP	NZHYM138-10	NZAC04033548	NZAC04033548	BOLD:AAX7954		639[0n]	1		0[n]			0[n]			0[n]			0				No				06-Nov-2009	Priocnemis conformis	A			Landcare Research, New Zealand Arthropod Collection
NZORT	NZHYM136-10	NZAC04033552	NZAC04033552	BOLD:AAL8917		639[0n]	1		0[n]			0[n]			0[n]			0				No				06-Nov-2009	Megastylus	A			Landcare Research, New Zealand Arthropod Collection
NZHYM	NZHYM660-10	NZAC04033560			NZAC04033560	421[0n]	5		0[n]			0[n]			0[n]			0			1	No				08-Dec-2009	Priocnemis carbonarius	A			Landcare Research, New Zealand Arthropod Collection
NZORT	NZHYM145-10	NZAC04033569	NZAC04033569	BOLD:AAL8917		639[0n]	1		0[n]			0[n]			0[n]			0				No				25-Nov-2009	Megastylus	A			Landcare Research, New Zealand Arthropod Collection
NZDEG	NZHYM024-10	NZAC04033581	NZAC04033581	BOLD:AAV0463		639[0n]	1		0[n]			0[n]			0[n]			0				No				12-Mar-2010	Aucklandella	A			Landcare Research, New Zealand Arthropod Collection
NZICH	NZHYM064-10	NZAC04033583	NZAC04033583	BOLD:AAV4395	NZAC04033583	639[0n]	1		0[n]			0[n]			0[n]			0				No				10-Mar-2010	Aclastus	A			Landcare Research, New Zealand Arthropod Collection
NZTER	NZHYM638-10	NZAC04033595		BOLD:AAV2704	NZAC04033595	658[0n]	2	JN306879-SUPPRESSED	0[n]			0[n]			0[n]			0			1	Yes				18-Jan-2006	Barycnellus aucklandellus	A	Barycnellus aucklandellus		Landcare Research, New Zealand Arthropod Collection
NZDEG	NZHYM026-10	NZAC04033598	NZAC04033598	BOLD:AAV0464		639[0n]	1		0[n]			0[n]			0[n]			0				No				12-Mar-2010	Aucklandella	A			Landcare Research, New Zealand Arthropod Collection
NZBRX	NZHYM826-11	NZAC04033606	NZAC04033606	BOLD:AAZ2589	NZAC04033606	493[1n]	2		0[n]			0[n]			0[n]			0			1	No				17-Jan-2008	Ascogaster erroli	A			Landcare Research, New Zealand Arthropod Collection
NZBRX	NZHYM806-11	NZAC04033607	NZAC04033607	BOLD:AAZ2635	NZAC04033607	590[0n]	2		0[n]			0[n]			0[n]			0			1	Yes				13-Jan-2006	Bracon phylacteophagus	A			Landcare Research, New Zealand Arthropod Collection
NZHYP	NZHYM459-10	NZAC04033617		BOLD:AAV7976	NZAC04033617	658[0n]	2	JN272463	0[n]			0[n]			0[n]			0			1	Yes				17-Jan-2007	Lasioglossum sordidum	A			Landcare Research, New Zealand Arthropod Collection
NZHYP	NZHYM633-10	NZAC04033621		BOLD:AAK8887	NZAC04033621	658[0n]	2	JN276274	0[n]			0[n]			0[n]			0			1	Yes				01-Sep-2010	Liotryphon caudatus	A			Landcare Research, New Zealand Arthropod Collection
NZBRX	NZHYM728-11	NZAC04033631	NZAC04033631	BOLD:AAZ1819	NZAC04033631	658[0n]	2		0[n]			0[n]			0[n]			0			1	Yes				03-Feb-2002	Opius NZsp2	A			Landcare Research, New Zealand Arthropod Collection
NZHYM	NZHYM970-11	NZAC04033634	NZAC04033634	BOLD:AAZ6944	NZAC04033634	615[0n]	2		0[n]			0[n]			0[n]			0			1	Yes				01-Jan-2008	Sclerodermus niveifemur	A			Landcare Research, New Zealand Arthropod Collection
NZHYM	NZHYM525-10	NZAC04033648			NZAC04033648	494[0n]	5		0[n]			0[n]			0[n]			0			1	No				17-Jan-2008	Gasteruption	A			Landcare Research, New Zealand Arthropod Collection
NZHYP	NZHYM113-10	NZAC04033652	NZAC04033652	BOLD:AAU9917		639[0n]	1		0[n]			0[n]			0[n]			0				No				19-Nov-2009	Echthromorpha intricatoria	A			Landcare Research, New Zealand Arthropod Collection
NZHYM	NZHYM184-10	NZAC04033688	NZAC04033688	BOLD:AAV4262		639[0n]	1		0[n]			0[n]			0[n]			0				No				12-Mar-2010	Diapriinae	A			Landcare Research, New Zealand Arthropod Collection
NZDEG	NZHYM067-10	NZAC04033695	NZAC04033695	BOLD:AAH7290		639[0n]	1		0[n]			0[n]			0[n]			0				No				14-Mar-2010	Aucklandella	A			Landcare Research, New Zealand Arthropod Collection
NZORT	NZHYM056-10	NZAC04033699	NZAC04033699	BOLD:AAL8917		603[3n]	1		0[n]			0[n]			0[n]			0				No				14-Mar-2010	Megastylus	A			Landcare Research, New Zealand Arthropod Collection
NZLIS	NZHYM073-10	NZAC04033700	NZAC04033700	BOLD:AAX6426	NZAC04033700	639[0n]	1	MF966202	0[n]			0[n]			0[n]			0				No				14-Mar-2010	Lissonota	A			Landcare Research, New Zealand Arthropod Collection
NZHYM	NZHYM223-10	NZAC04033705		BOLD:AAU1910	NZAC04033705	615[0n]	3		0[n]			0[n]			0[n]			0			1	Yes				07-Jun-2003	Austroponera	A			Landcare Research, New Zealand Arthropod Collection
NZCAM	NZHYM169-10	NZAC04033706	NZAC04033706	BOLD:AAV3640	NZAC04033706	639[0n]	1		0[n]			0[n]			0[n]			0				No				19-Nov-2009	Campoplex	A			Landcare Research, New Zealand Arthropod Collection
NZDEG	NZHYM070-10	NZAC04033715	NZAC04033715	BOLD:ACF4049		639[0n]	1		0[n]			0[n]			0[n]			0				No				14-Mar-2010	Aucklandella	A			Landcare Research, New Zealand Arthropod Collection
NZORT	NZHYM134-10	NZAC04033762	NZAC04033762	BOLD:AAU5395		639[0n]	1		0[n]			0[n]			0[n]			0				No				06-Nov-2009	Helictes	A			Landcare Research, New Zealand Arthropod Collection
NZBRX	NZHYM147-10	NZAC04033771	NZAC04033771	BOLD:AAV1740	NZAC04033771	639[0n]	1		0[n]			0[n]			0[n]			0				No				25-Nov-2009	Pronkia	A			Landcare Research, New Zealand Arthropod Collection
NZHYM	NZHYM476-10	NZAC04033798			NZAC04033798	407[0n]	3		0[n]			0[n]			0[n]			0			1	No				03-Feb-1997	Priocnemis carbonarius	A			Landcare Research, New Zealand Arthropod Collection
NZBRX	NZHYM1193-11	NZAC04033816	NZAC04033816	BOLD:ADA8712	NZAC04033816	545[2n]	2		0[n]			0[n]			0[n]			0			1	No				22-Jan-2006	Alysia manducator	A			Landcare Research, New Zealand Arthropod Collection
NZHYP	NZHYM246-10	NZAC04033833		BOLD:AAV6994	NZAC04033833	656[0n]	2	JN283803	0[n]			0[n]			0[n]			0			1	Yes				04-May-2006	Pheidole rugosula	A			Landcare Research, New Zealand Arthropod Collection
NZHYM	NZHYM542-10	NZAC04033845		BOLD:AAX2131	NZAC04033845	658[0n]	2		0[n]			0[n]			0[n]			0			1	Yes				27-Dec-2005	Oxyserphus maculipennis	A			Landcare Research, New Zealand Arthropod Collection
NZICH	NZHYM046-10	NZAC04033858	NZAC04033858	BOLD:AAV4306		639[0n]	1		0[n]			0[n]			0[n]			0				No				14-Mar-2010	Mesochorus	A			Landcare Research, New Zealand Arthropod Collection
NZICH	NZHYM1160-11	NZAC04033865	NZAC04033865	BOLD:AAZ7718	NZAC04033865	658[0n]	2		0[n]			0[n]			0[n]			0			1	Yes				01-Mar-2008	Diadromus collaris	A			Landcare Research, New Zealand Arthropod Collection
NZHYP	NZHYM331-10	NZAC04033867			NZAC04033867	407[0n]	2		0[n]			0[n]			0[n]			0			1	No				03-Nov-2005	Heteroponera brounii	A			Landcare Research, New Zealand Arthropod Collection
NZMG	NZHYM107-10	NZAC04033872	NZAC04033872	BOLD:ABZ1947	NZAC04033872	637[0n]	1	JQ854085	0[n]			0[n]			0[n]			0				No				08-Feb-2010	Cotesia ruficrus	A			Landcare Research, New Zealand Arthropod Collection
NZHYP	NZHYM129-10	NZAC04033880	NZAC04033880	BOLD:AAU1769	NZAC04033880	639[0n]	1		0[n]			0[n]			0[n]			0				No				19-Nov-2009	Meteorus	A			Landcare Research, New Zealand Arthropod Collection
NZICH	NZHYM050-10	NZAC04033885	NZAC04033885	BOLD:AAV3239	NZAC04033885	638[0n]	1		0[n]			0[n]			0[n]			0				No				14-Mar-2010	Isdromas	A			Landcare Research, New Zealand Arthropod Collection
NZBRX	NZHYM770-11	NZAC04033906	NZAC04033906	BOLD:AAZ1867	NZAC04033906	649[0n]	2		0[n]			0[n]			0[n]			0			1	Yes				22-Jul-2002	Opius	A			Landcare Research, New Zealand Arthropod Collection
NZBRX	NZHYM153-10	NZAC04033917	NZAC04033917	BOLD:AAV2513	NZAC04033917	639[0n]	1		0[n]			0[n]			0[n]			0				No				25-Nov-2009	Rhyssaloides	A			Landcare Research, New Zealand Arthropod Collection
NZBRX	NZHYM119-10	NZAC04033923	NZAC04033923	BOLD:AAV3393		639[0n]	1		0[n]			0[n]			0[n]			0				No				01-Mar-2009	Doryctinae	A			Landcare Research, New Zealand Arthropod Collection
NZDEG	NZHYM085-10	NZAC04033942	NZAC04033942	BOLD:AAV1460		639[0n]	1		0[n]			0[n]			0[n]			0				No				18-Mar-2010	Degithina	A			Landcare Research, New Zealand Arthropod Collection
NZHYP	NZHYM172-10	NZAC04033948	NZAC04033948	BOLD:AAM4334		639[0n]	1		0[n]			0[n]			0[n]			0				No				19-Mar-2010	Huberia brounii	A			Landcare Research, New Zealand Arthropod Collection
NZDEG	NZHYM022-10	NZAC04033949	NZAC04033949	BOLD:AAV0463		657[0n]	1		0[n]			0[n]			0[n]			0				No				12-Mar-2010	Aucklandella	A			Landcare Research, New Zealand Arthropod Collection
NZBRX	NZHYM799-11	NZAC04033950	NZAC04033950	BOLD:AAV6252	NZAC04033950	562[0n]	2		0[n]			0[n]			0[n]			0			1	Yes				01-Jan-2008	Brachistinae	A			Landcare Research, New Zealand Arthropod Collection
NZHYM	NZHYM115-10	NZAC04033966	NZAC04033966	BOLD:AAU8512		639[0n]	1		0[n]			0[n]			0[n]			0				No					Eulophidae	A			Landcare Research, New Zealand Arthropod Collection
NZTER	NZTER051-10	NZAC04033970	NZAC04033970		NZAC04033970	421[7n]	5		0[n]			762[6n]	2		0[n]			0				No				15-Apr-2004	Aotearoazeus		Aotearoazeus		Landcare Research, New Zealand Arthropod Collection
NZICH	NZHYM023-10	NZAC04033985	NZAC04033985	BOLD:ACL8534		639[0n]	1		0[n]			0[n]			0[n]			0				No				12-Mar-2010	Mesochorus	A			Landcare Research, New Zealand Arthropod Collection
NZHYP	NZHYM350-10	NZAC04033988		BOLD:AAU2886	NZAC04033988	629[0n]	3	JN283827	0[n]			0[n]			0[n]			0			1	Yes				09-Nov-2008	Chelaner	A			Landcare Research, New Zealand Arthropod Collection
NZHYP	NZHYM163-10	NZAC04033990	NZAC04033990	BOLD:AAV2578		639[0n]	1		0[n]			0[n]			0[n]			0				No				19-Nov-2009	Anteon caledonianum	A			Landcare Research, New Zealand Arthropod Collection
NZHYP	NZHYM501-10	NZAC04034004		BOLD:AAU4036	NZAC04034004	573[0n]	3		0[n]			0[n]			0[n]			0			1	Yes				03-Mar-2003	Bocchus thorpei	A			Landcare Research, New Zealand Arthropod Collection
NZDEG	NZHYM060-10	NZAC04034010	NZAC04034010	BOLD:AAV0465		616[0n]	1		0[n]			0[n]			0[n]			0				No				13-Mar-2010	Aucklandella	A			Landcare Research, New Zealand Arthropod Collection
NZHYP	NZHYM110-10	NZAC04034016	NZAC04034016	BOLD:AAX6948	NZAC04034016	639[0n]	1		0[n]			0[n]			0[n]			0				No				10-Jan-2010	Enoggera nassaui	A			Landcare Research, New Zealand Arthropod Collection
NZHYM	NZHYM442-10	NZAC04034022			NZAC04034022	407[0n]	5		0[n]			0[n]			0[n]			0			1	No				01-Oct-2007	Leioproctus pango	A			Landcare Research, New Zealand Arthropod Collection
NZICH	NZHYM159-10	NZAC04034037	NZAC04034037	BOLD:AEH0948		639[0n]	1		0[n]			0[n]			0[n]			0				No				19-Nov-2009	Mesochorus	A			Landcare Research, New Zealand Arthropod Collection
NZBET	NZHYM578-10	NZAC04034054		BOLD:ABW2119	NZAC04034054	615[0n]	5	KF027190	0[n]			0[n]			0[n]			0			1	Yes				05-May-1999	Goniozus jacintae	A			Landcare Research, New Zealand Arthropod Collection
NZICH	NZHYM1169-11	NZAC04034056	NZAC04034056	BOLD:AAH2020	NZAC04034056	658[0n]	2		0[n]			0[n]			0[n]			0			1	Yes				01-Jan-2008	Ichneumon promissorius	A			Landcare Research, New Zealand Arthropod Collection
NZHYM	NZHYM185-10	NZAC04034062	NZAC04034062	BOLD:AAV4263		639[0n]	1		0[n]			0[n]			0[n]			0				No				12-Mar-2010	Diapriinae	A			Landcare Research, New Zealand Arthropod Collection
NZHYM	NZHYM424-10	NZAC04034066		BOLD:AEO6578	NZAC04034066	407[0n]	4		0[n]			0[n]			0[n]			0			1	No				17-Jan-2007	Sphictostethus nitidus	A			Landcare Research, New Zealand Arthropod Collection
NZHYP	NZHYM330-10	NZAC04034080		BOLD:AAP4318	NZAC04034080	636[0n]	3	JN283824	0[n]			0[n]			0[n]			0			1	Yes				12-Dec-2008	Tetramorium grassii	A			Landcare Research, New Zealand Arthropod Collection
NZBRX	NZHYM168-10	NZAC04034088	NZAC04034088	BOLD:AAV4382	NZAC04034088	639[0n]	1		0[n]			0[n]			0[n]			0				No				19-Nov-2009	Aspilota angusta	A			Landcare Research, New Zealand Arthropod Collection
NZHYM	NZHYM176-10	NZAC04034096	NZAC04034096	BOLD:AAU4537		639[0n]	1		0[n]			0[n]			0[n]			0				No				12-Mar-2010	Platygastridae	A			Landcare Research, New Zealand Arthropod Collection
NZHYP	NZHYM349-10	NZAC04034097		BOLD:AAU2887	NZAC04034097	638[0n]	3		0[n]			0[n]			0[n]			0			1	Yes				09-Nov-2008	Chelaner	A			Landcare Research, New Zealand Arthropod Collection
NZBRX	NZHYM121-10	NZAC04034109	NZAC04034109	BOLD:AAV6252	NZAC04034109	639[0n]	1		0[n]			0[n]			0[n]			0				No				01-Mar-2009	Brachistinae	A			Landcare Research, New Zealand Arthropod Collection
NZORT	NZHYM1013-11	NZAC04034112	NZAC04034112	BOLD:AAU5395	NZAC04034112	601[0n]	2		0[n]			0[n]			0[n]			0			1	Yes				01-Oct-1980	Helictes	A			Landcare Research, New Zealand Arthropod Collection	::taxonomy:Helictes NZsp3::endTaxonomy:
NZMG	NZHYM175-10	NZAC04034134	NZAC04034134	BOLD:AAH1156	NZAC04034134	638[0n]	1	JQ849365	0[n]			0[n]			0[n]			0				No				12-Mar-2010	Choeras	A	Genus?		Landcare Research, New Zealand Arthropod Collection	::taxonomy:Genus?::endTaxonomy:
NZHYP	NZHYM1167-11	NZAC04034137	NZAC04034137	BOLD:AAZ9180	NZAC04034137	632[0n]	5		0[n]			0[n]			0[n]			0			1	Yes				09-Feb-2000	Eutanyacra licitatoria	A			Landcare Research, New Zealand Arthropod Collection
NZHYM	NZHYM451-10	NZAC04034139		BOLD:AAX2611	NZAC04034139	407[0n]	3		0[n]			0[n]			0[n]			0			1	No				09-Mar-2007	Hylaeus perhumilis	A			Landcare Research, New Zealand Arthropod Collection
NZORT	NZHYM075-10	NZAC04034140	NZAC04034140	BOLD:AAV4300		639[0n]	1		0[n]			0[n]			0[n]			0				No				14-Mar-2010	Megastylus	A			Landcare Research, New Zealand Arthropod Collection
NZPSF	NZHYM097-10	NZAC04034150	NZAC04034150	BOLD:AAU1741		638[0n]	1		0[n]			0[n]			0[n]			0				No				05-Jan-2010	Pseudofoenus unguiculatus	A			Landcare Research, New Zealand Arthropod Collection
NZHYP	NZHYM301-10	NZAC04034155		BOLD:ABX8407	NZAC04034155	447[0n]	3		0[n]			0[n]			0[n]			0			1	No				01-Feb-2009	Doleromyrma darwiniana	A			Landcare Research, New Zealand Arthropod Collection
NZHYP	NZHYM342-10	NZAC04034161		BOLD:AAU2849	NZAC04034161	407[0n]	2		0[n]			0[n]			0[n]			0			1	No				15-Jan-2009	Discothyrea antarctica	A			Landcare Research, New Zealand Arthropod Collection
NZHYP	NZHYM258-10	NZAC04034164		BOLD:AAA3675	NZAC04034164	621[0n]	3		0[n]			0[n]			0[n]			0			1	Yes				25-Mar-2001	Pheidole megacephala	A			Landcare Research, New Zealand Arthropod Collection
NZORT	NZHYM150-10	NZAC04034169	NZAC04034169	BOLD:AAV4300		639[0n]	1		0[n]			0[n]			0[n]			0				No				25-Nov-2009	Megastylus	A			Landcare Research, New Zealand Arthropod Collection
NZCAM	NZHYM081-10	NZAC04034173	NZAC04034173	BOLD:AAV3642	NZAC04034173	639[0n]	1		0[n]			0[n]			0[n]			0				No				18-Mar-2010	Campoplex	A			Landcare Research, New Zealand Arthropod Collection
NZCAM	NZHYM101-10	NZAC04034180	NZAC04034180	BOLD:AAV3238	NZAC04034180	639[0n]	1		0[n]			0[n]			0[n]			0				No				11-Jan-2009	Campoplex	A			Landcare Research, New Zealand Arthropod Collection
NZHYP	NZHYM122-10	NZAC04034183	NZAC04034183	BOLD:AAU8187		639[0n]	1		0[n]			0[n]			0[n]			0				No				19-Nov-2009	Meteorus pulchricornis	A			Landcare Research, New Zealand Arthropod Collection
NZHYP	NZHYM194-10	NZAC04034191		BOLD:ADN5880	NZAC04034191	658[0n]	2	JN306824	0[n]			0[n]			0[n]			0			1	Yes				14-Aug-2006	Amblyopone australis	A			Landcare Research, New Zealand Arthropod Collection
NZHYP	NZHYM630-10	NZAC04034199T		BOLD:AAK8887	NZAC04034199T	658[0n]	2	JN276271	0[n]			0[n]			0[n]			0			1	Yes				01-Sep-2010	Liotryphon caudatus	A			Landcare Research, New Zealand Arthropod Collection
NZHYP	NZHYM460-10	NZAC04034209		BOLD:AAV7976	NZAC04034209	573[0n]	2	JN272464	0[n]			0[n]			0[n]			0			1	Yes				14-Feb-2001	Lasioglossum sordidum	A			Landcare Research, New Zealand Arthropod Collection
NZICH	NZHYM124-10	NZAC04034210	NZAC04034210	BOLD:AAV3239	NZAC04034210	639[0n]	1		0[n]			0[n]			0[n]			0				No				19-Nov-2009	Isdromas	A			Landcare Research, New Zealand Arthropod Collection
NZCAM	NZHYM037-10	NZAC04034224	NZAC04034224	BOLD:AAV3643	NZAC04034224	639[0n]	1		0[n]			0[n]			0[n]			0				No				15-Mar-2010	Campoplex	A			Landcare Research, New Zealand Arthropod Collection
NZBRX	NZHYM614-10	NZAC04034241		BOLD:AAG1226	NZAC04034241	658[0n]	2	JN262241	0[n]			0[n]			0[n]			0			1	Yes				12-Jul-2010	Lysiphlebus testaceipes	A			Landcare Research, New Zealand Arthropod Collection
NZTER	NZTER043-10	NZAC04034244	NZAC04034244	BOLD:AAV2705	NZAC04034244	658[0n]	2	JN286099-SUPPRESSED	0[n]			669[0n]	1		0[n]			0				Yes				25-Nov-2009	Kiwi waitakerus		Kiwi waitakerus		Landcare Research, New Zealand Arthropod Collection
NZHYP	NZHYM1156-11	NZAC04034248	NZAC04034248	BOLD:ABV5679	NZAC04034248	407[0n]	4		0[n]			0[n]			0[n]			0			1	No				26-Dec-2006	Hypsicera femoralis	A			Landcare Research, New Zealand Arthropod Collection
NZHYM	NZHYM221-10	NZAC04034256		BOLD:AAU1910	NZAC04034256	658[0n]	2	JN306833	0[n]			0[n]			0[n]			0			1	Yes				14-Feb-2001	Austroponera	A			Landcare Research, New Zealand Arthropod Collection
NZBRX	NZHYM118-10	NZAC04034257	NZAC04034257	BOLD:AAV3393		639[0n]	1		0[n]			0[n]			0[n]			0				No				01-Mar-2009	Doryctinae	A			Landcare Research, New Zealand Arthropod Collection
NZICH	NZHYM065-10	NZAC04034268	NZAC04034268	BOLD:AAV4301	NZAC04034268	628[1n]	1		0[n]			0[n]			0[n]			0				No				10-Mar-2010	Isdromas	A			Landcare Research, New Zealand Arthropod Collection
NZORT	NZHYM052-10	NZAC04034273	NZAC04034273	BOLD:AAV4302		639[0n]	1		0[n]			0[n]			0[n]			0				No				14-Mar-2010	Megastylus	A			Landcare Research, New Zealand Arthropod Collection
NZHYP	NZHYM1176-11	NZAC04034300	NZAC04034300	BOLD:AAZ9782	NZAC04034300	620[0n]	3		0[n]			0[n]			0[n]			0			1	Yes				19-Mar-2003	Xanthopimpla rhopaloceros	A			Landcare Research, New Zealand Arthropod Collection
NZHYP	NZHYM1184-11	NZAC04034307	NZAC04034307	BOLD:ACH0345	NZAC04034307	628[1n]	5		0[n]			0[n]			0[n]			0			1	Yes				08-Mar-2001	Netelia ephippiata	A			Landcare Research, New Zealand Arthropod Collection
NZBRX	NZHYM868-11	NZAC04034310	NZAC04034310	BOLD:AAZ7000	NZAC04034310	658[0n]	4		0[n]			0[n]			0[n]			0			1	Yes				16-Feb-2006	Opius cinerariae	A			Landcare Research, New Zealand Arthropod Collection
NZORT	NZHYM1014-11	NZAC04034337	NZAC04034337		NZAC04034337	407[0n]	2		0[n]			0[n]			0[n]			0			1	No				03-Apr-1997	Apoclima	A			Landcare Research, New Zealand Arthropod Collection
NZBRX	NZHYM798-11	NZAC04034342	NZAC04034342	BOLD:AAV6252	NZAC04034342	632[0n]	2		0[n]			0[n]			0[n]			0			1	Yes				01-Jan-2008	Brachistinae	A			Landcare Research, New Zealand Arthropod Collection
NZPSF	NZHYM514-10	NZAC04034347		BOLD:AAU1739	NZAC04034347	658[0n]	2	JN306866	0[n]			0[n]			0[n]			0			1	Yes				24-Dec-2005	Pseudofoenus pedunculatus	A			Landcare Research, New Zealand Arthropod Collection
NZHYM	NZHYM663-10	NZAC04034382		BOLD:ADB1805	NZAC04034382	421[0n]	5		0[n]			0[n]			0[n]			0			1	No				08-Dec-2009	Lasioglossum sordidum	A			Landcare Research, New Zealand Arthropod Collection
NZHYP	NZHYM253-10	NZAC04034391		BOLD:AAU2859	NZAC04034391	658[0n]	2	JN283807	0[n]			0[n]			0[n]			0			1	Yes				19-Apr-2004	Solenopsis	A			Landcare Research, New Zealand Arthropod Collection
NZCAM	NZHYM167-10	NZAC04034392	NZAC04034392	BOLD:AAV3640	NZAC04034392	639[0n]	1		0[n]			0[n]			0[n]			0				No				19-Nov-2009	Campoplex	A			Landcare Research, New Zealand Arthropod Collection
NZHYP	NZHYM343-10	NZAC04034395		BOLD:AAU2849	NZAC04034395	635[0n]	3	JN277123	0[n]			0[n]			0[n]			0			1	Yes				15-Jan-2009	Discothyrea antarctica	A			Landcare Research, New Zealand Arthropod Collection
NZHYP	NZHYM541-10	NZAC04034422		BOLD:ABY3279	NZAC04034422	596[4n]	3		0[n]			0[n]			0[n]			0			1	Yes				01-Feb-2004	Moaxiphia duniana	A			Landcare Research, New Zealand Arthropod Collection
NZBRX	NZHYM751-11	NZAC04034439	NZAC04034439	BOLD:AAZ1866	NZAC04034439	597[0n]	2		0[n]			0[n]			0[n]			0			1	No				01-Nov-2001	Opius	A			Landcare Research, New Zealand Arthropod Collection
NZORT	NZHYM105-10	NZAC04034444	NZAC04034444	BOLD:AAV4400	NZAC04034444	639[0n]	1		0[n]			0[n]			0[n]			0				No				18-Mar-2010	Ctenopelmatinae	A	New Genus		Landcare Research, New Zealand Arthropod Collection
NZBET	NZHYM575-10	NZAC04034481		BOLD:ABW4826	NZAC04034481	407[0n]	4	KF027186	0[n]			0[n]			0[n]			0			1	No				23-Dec-1999	Goniozus jamiei	A			Landcare Research, New Zealand Arthropod Collection
NZHYM	NZHYM098-10	NZAC04034485	NZAC04034485	BOLD:AAU1810		638[0n]	1		0[n]			0[n]			0[n]			0				No				05-Jan-2010	Podagritus albipes	A			Landcare Research, New Zealand Arthropod Collection
NZDEG	NZHYM029-10	NZAC04034488	NZAC04034488	BOLD:AAV1461		639[0n]	1		0[n]			0[n]			0[n]			0				No				13-Mar-2010	Degithina	A			Landcare Research, New Zealand Arthropod Collection
NZHYM	NZHYM179-10	NZAC04034504	NZAC04034504	BOLD:AAV4264		629[0n]	1		0[n]			0[n]			0[n]			0				No				12-Mar-2010	Belytinae	A			Landcare Research, New Zealand Arthropod Collection
NZICH	NZHYM158-10	NZAC04034506	NZAC04034506	BOLD:AAW7776		639[0n]	1		0[n]			0[n]			0[n]			0				No				19-Nov-2009	Xanthocryptus novozealandicus	A			Landcare Research, New Zealand Arthropod Collection
NZTER	NZTER039-10	NZAC04034511	NZAC04034511		NZAC04034511	421[0n]	5		0[n]			685[0n]	1		0[n]			0				No				19-Nov-2009	Gauldiana anaranjada		Gauldiana anaranjada		Landcare Research, New Zealand Arthropod Collection
NZDEG	NZHYM161-10	NZAC04034513	NZAC04034513	BOLD:AAV0466		639[0n]	1		0[n]			0[n]			0[n]			0				No				19-Nov-2009	Aucklandella	A			Landcare Research, New Zealand Arthropod Collection
NZHYP	NZHYM173-10	NZAC04034515	NZAC04034515	BOLD:AAU3516	NZAC04034515	639[0n]	1		0[n]			0[n]			0[n]			0				No				19-Mar-2010	Meteorus	A			Landcare Research, New Zealand Arthropod Collection
NZORT	NZHYM152-10	NZAC04034527	NZAC04034527	BOLD:AAV4401	NZAC04034527	639[0n]	1		0[n]			0[n]			0[n]			0				No				25-Nov-2009	Apoclima	A			Landcare Research, New Zealand Arthropod Collection
NZBRX	NZHYM731-11	NZAC04034543	NZAC04034543	BOLD:AAZ1820	NZAC04034543	658[0n]	2		0[n]			0[n]			0[n]			0			1	Yes				13-Dec-2002	Opius	A			Landcare Research, New Zealand Arthropod Collection
NZDEG	NZHYM044-10	NZAC04034556	NZAC04034556	BOLD:AAV0467		651[0n]	1		0[n]			629[0n]	2		852[0n]	2		0				No				15-Mar-2010	Aucklandella	A			Landcare Research, New Zealand Arthropod Collection
NZHYM	NZHYM234-10	NZAC04034573		BOLD:ADT3744	NZAC04034573	407[0n]	4		0[n]			0[n]			0[n]			0			1	No				26-Mar-2001	Monomorium sahlbergi	A			Landcare Research, New Zealand Arthropod Collection
NZHYP	NZHYM267-10	NZAC04034578		BOLD:AAU2073	NZAC04034578	658[0n]	2	JN283819	0[n]			0[n]			0[n]			0			1	Yes				25-Mar-2004	Pheidole proxima	A			Landcare Research, New Zealand Arthropod Collection
NZHYM	NZHYM356-10	NZAC04034584		BOLD:AAU1910	NZAC04034584	640[0n]	3	JN306846	0[n]			0[n]			0[n]			0			1	Yes				12-Dec-2008	Austroponera	A			Landcare Research, New Zealand Arthropod Collection
NZCAM	NZHYM157-10	NZAC04034597	NZAC04034597	BOLD:AAV1978		639[0n]	1		0[n]			0[n]			0[n]			0				No				19-Nov-2009	Diadegma	A			Landcare Research, New Zealand Arthropod Collection
NZICH	NZHYM051-10	NZAC04034620	NZAC04034620	BOLD:AAV4402	NZAC04034620	638[0n]	1		0[n]			0[n]			0[n]			0				No				14-Mar-2010	Isdromas	A			Landcare Research, New Zealand Arthropod Collection
NZTER	NZTER053-10	NZAC04034624	NZAC04034624	BOLD:AAZ9215	NZAC04034624	421[0n]	5		0[n]			706[0n]	1		0[n]			0				No				22-Dec-2002	Barycnellus conlisus		Barycnellus conlisus		Landcare Research, New Zealand Arthropod Collection
NZBET	NZHYM673-11	NZAC04034626	NZAC04034626	BOLD:AAV4792	NZAC04034626	613[0n]	1	KF027191	0[n]			0[n]			0[n]			0				No				01-Mar-2007	Laelius macfarlanei				Landcare Research, New Zealand Arthropod Collection
NZPSF	NZHYM516-10	NZAC04034637		BOLD:AAU1740	NZAC04034637	658[0n]	2	JN306868	0[n]			0[n]			0[n]			0			1	Yes				13-Dec-2008	Pseudofoenus unguiculatus	A			Landcare Research, New Zealand Arthropod Collection
NZHYM	NZHYM664-10	NZAC04034646		BOLD:ADB1805	NZAC04034646	421[0n]	5		0[n]			0[n]			0[n]			0			1	No				08-Dec-2009	Lasioglossum sordidum	A			Landcare Research, New Zealand Arthropod Collection
NZTER	NZHYM648-10	NZAC04034658		BOLD:AAV6478	NZAC04034658	658[0n]	2	JN306880-SUPPRESSED	0[n]			0[n]			0[n]			0			1	Yes				01-Oct-2007	Kiwi	A			Landcare Research, New Zealand Arthropod Collection
NZICH	NZHYM066-10	NZAC04034663	NZAC04034663	BOLD:AAV4395	NZAC04034663	638[0n]	1		0[n]			0[n]			0[n]			0				No				10-Mar-2010	Aclastus	A			Landcare Research, New Zealand Arthropod Collection
NZLIS	NZHYM602-10	NZAC04034681		BOLD:AAV8022	NZAC04034681	421[0n]	5	MF966212	0[n]			0[n]			0[n]			0			1	No				22-Nov-2005	Lissonota	A			Landcare Research, New Zealand Arthropod Collection
NZBRX	NZHYM748-11	NZAC04034687	NZAC04034687	BOLD:AAZ2843	NZAC04034687	658[0n]	2		0[n]			0[n]			0[n]			0			1	Yes				18-Sep-1999	Opius	A			Landcare Research, New Zealand Arthropod Collection
NZHYM	NZHYM213-10	NZAC04034690		BOLD:AAU1910	NZAC04034690	658[0n]	2	JN306831	0[n]			0[n]			0[n]			0			1	Yes				14-Feb-2001	Austroponera	A			Landcare Research, New Zealand Arthropod Collection
NZHYP	NZHYM1245-11	NZAC04034704	NZAC04034704	BOLD:AAC7303	NZAC04034704	658[0n]	2		0[n]			0[n]			0[n]			0			1	Yes				01-Oct-2007	Dinocampus coccinellae	A			Landcare Research, New Zealand Arthropod Collection
NZHYP	NZHYM668-11	NZAC04034723	NZAC04034723	BOLD:AAV3270	NZAC04034723	609[0n]			0[n]			0[n]			0[n]			0				No				16-Dec-2005	Rhopalum				Landcare Research, New Zealand Arthropod Collection
NZHYP	NZHYM270-10	NZAC04034724		BOLD:AAG3977	NZAC04034724	658[0n]	2	JN266778	0[n]			0[n]			0[n]			0			1	Yes				29-Apr-2006	Iridomyrmex suchieri	A			Landcare Research, New Zealand Arthropod Collection
NZCAM	NZHYM072-10	NZAC04034741	NZAC04034741	BOLD:AAV3644	NZAC04034741	639[0n]	1		0[n]			0[n]			0[n]			0				No				14-Mar-2010	Campoplex	A			Landcare Research, New Zealand Arthropod Collection
NZHYM	NZHYM399-10	NZAC04034770		BOLD:AAY3782	NZAC04034770	407[0n]	4		0[n]			0[n]			0[n]			0			1	No				20-Dec-2006	Pison morosum	A			Landcare Research, New Zealand Arthropod Collection
NZICH	NZHYM616-10	NZAC04034785		BOLD:AAH1861	NZAC04034785	421[0n]	5		0[n]			0[n]			0[n]			0			1	No				20-Apr-2001	Megarhyssa nortoni nortoni	A			Landcare Research, New Zealand Arthropod Collection
NZCAM	NZHYM166-10	NZAC04034802	NZAC04034802	BOLD:AAV3645	NZAC04034802	639[0n]	1		0[n]			0[n]			0[n]			0				No				19-Nov-2009	Diadegma	A			Landcare Research, New Zealand Arthropod Collection
NZHYM	NZHYM657-10	NZAC04034839		BOLD:AAU1808	NZAC04034839	631[0n]	2	JN266033	0[n]			0[n]			0[n]			0			1	Yes				08-Dec-2009	Podagritus	A			Landcare Research, New Zealand Arthropod Collection
NZTER	NZTER063-10	NZAC04034862	NZAC04034862	BOLD:AAV3001	NZAC04034862	421[0n]	5		0[n]			703[0n]	1		0[n]			0				No				08-Feb-2004	Zealochus supergranulatus		Zealochus supergranulatus		Landcare Research, New Zealand Arthropod Collection
NZBRX	NZHYM726-11	NZAC04034863	NZAC04034863		NZAC04034863	421[2n]	2		0[n]			587[0n]			0[n]			0			1	No				07-Mar-2000	Aleiodes	A			Landcare Research, New Zealand Arthropod Collection
NZBET	NZHYM591-10	NZAC04034868		BOLD:AAU3194	NZAC04034868	658[0n]	2	JN306876	0[n]			0[n]			0[n]			0			1	Yes				14-Jun-2006	Sierola lucyae	A	Sierola lucyae		Landcare Research, New Zealand Arthropod Collection
NZMG	NZHYM613-10	NZAC04034872		BOLD:ABZ5517	NZAC04034872	658[0n]	2	JN281995	0[n]			0[n]			0[n]			0			1	Yes				20-Mar-2006	Cotesia urabae	A			Landcare Research, New Zealand Arthropod Collection
NZBRX	NZHYM733-11	NZAC04034892	NZAC04034892	BOLD:AAZ1867	NZAC04034892	421[2n]	4		0[n]			0[n]			0[n]			0			1	No				01-Nov-2001	Opius	A			Landcare Research, New Zealand Arthropod Collection
NZICH	NZHYM1043-11	NZAC04034898	NZAC04034898		NZAC04034898	482[0n]	2		0[n]			0[n]			0[n]			0			1	No				15-Nov-1980	Phytodietus zealandicus	A			Landcare Research, New Zealand Arthropod Collection
NZMG	NZHYM165-10	NZAC04034899	NZAC04034899	BOLD:AAH1308	NZAC04034899	635[0n]	1	JQ852804	0[n]			0[n]			0[n]			0				No				19-Nov-2009	Choeras helespas	A	Choeras helespas		Landcare Research, New Zealand Arthropod Collection	::taxonomy:Choeras helespas ::endTaxonomy:
NZHYP	NZHYM565-10	NZAC04034914		BOLD:AAV7680	NZAC04034914	456[0n]	5		0[n]			0[n]			0[n]			0			1	No				25-Apr-2010	Spilomicrus helosciomyzae	A			Landcare Research, New Zealand Arthropod Collection
NZDEG	NZHYM082-10	NZAC04034920	NZAC04034920	BOLD:ABZ8016		639[0n]	1		0[n]			0[n]			0[n]			0				No				18-Mar-2010	Aucklandella	A			Landcare Research, New Zealand Arthropod Collection
NZICH	NZHYM041-10	NZAC04034921	NZAC04034921	BOLD:AAV3239	NZAC04034921	638[0n]	1		0[n]			0[n]			0[n]			0				No				19-Mar-2010	Isdromas	A			Landcare Research, New Zealand Arthropod Collection
NZHYM	NZHYM125-10	NZAC04034922	NZAC04034922	BOLD:AAV3990		639[0n]	1		0[n]			0[n]			0[n]			0				No				19-Nov-2009	Eulophidae	A			Landcare Research, New Zealand Arthropod Collection
NZDEG	NZHYM074-10	NZAC04034942	NZAC04034942	BOLD:AAH7291		639[0n]	1		0[n]			0[n]			0[n]			0				No				14-Mar-2010	Aucklandella	A			Landcare Research, New Zealand Arthropod Collection
NZCAM	NZHYM033-10	NZAC04034951	NZAC04034951	BOLD:AAV3007	NZAC04034951	638[0n]	1		0[n]			0[n]			0[n]			0				No				08-Mar-2010	Diadegma	A			Landcare Research, New Zealand Arthropod Collection
NZLIS	NZHYM604-10	NZAC04034954		BOLD:AAU3399	NZAC04034954	421[0n]	5	MF966208	0[n]			0[n]			0[n]			0			1	No				22-Nov-2005	Lissonota	A			Landcare Research, New Zealand Arthropod Collection
NZHYM	NZHYM320-10	NZAC04034962		BOLD:AAU2694	NZAC04034962	626[0n]	3	JN270723	0[n]			0[n]			0[n]			0			1	Yes				01-Feb-2009	Nylanderia	A			Landcare Research, New Zealand Arthropod Collection
NZHYM	NZHYM661-10	NZAC04034963			NZAC04034963	421[0n]	5		0[n]			0[n]			0[n]			0			1	No				08-Dec-2009	Priocnemis ordishi	A			Landcare Research, New Zealand Arthropod Collection
NZHYP	NZHYM285-10	NZAC04034997		BOLD:AAU2726	NZAC04034997	658[0n]	2	JN306839	0[n]			0[n]			0[n]			0			1	Yes				09-Nov-2008	Strumigenys perplexa	A			Landcare Research, New Zealand Arthropod Collection
NZBRX	NZHYM106-10	NZAC04035000	NZAC04035000	BOLD:AAV3387	NZAC04035000	639[0n]	1		0[n]			0[n]			0[n]			0				No				10-Feb-2010	Aleiodes	A			Landcare Research, New Zealand Arthropod Collection
NZLIS	NZHYM599-10	NZAC04035002		BOLD:AAV8022	NZAC04035002	658[0n]	2	JN263140	0[n]			0[n]			0[n]			0			1	Yes				19-Jan-2006	Lissonota	A			Landcare Research, New Zealand Arthropod Collection
NZHYP	NZHYM540-10	NZAC04035007		BOLD:AAV1249	NZAC04035007	421[0n]	4		0[n]			0[n]			0[n]			0			1	No				01-Mar-2003	Moaxiphia decepta	A			Landcare Research, New Zealand Arthropod Collection
NZBET	NZHYM583-10	NZAC04035009		BOLD:AAV7266	NZAC04035009	658[0n]	2	JN306871	0[n]			0[n]			0[n]			0			1	Yes				17-Dec-2007	Chilepyris platythelys	A			Landcare Research, New Zealand Arthropod Collection
NZHYM	NZHYM183-10	NZAC04035031	NZAC04035031	BOLD:AAV3991		639[0n]	1		0[n]			0[n]			0[n]			0				No				12-Mar-2010	Eulophidae	A			Landcare Research, New Zealand Arthropod Collection
NZHYP	NZHYM200-10	NZAC04035034		BOLD:AAV6585	NZAC04035034	653[0n]	2	JN306826	0[n]			0[n]			0[n]			0			1	Yes				25-Apr-2007	Ponera leae	A			Landcare Research, New Zealand Arthropod Collection
NZICH	NZHYM103-10	NZAC04035039	NZAC04035039	BOLD:AAV3241	NZAC04035039	638[0n]	1		0[n]			0[n]			0[n]			0				No				18-Mar-2010	Aclastus	A			Landcare Research, New Zealand Arthropod Collection
NZBRX	NZHYM711-11	NZAC04035044	NZAC04035044	BOLD:ABX8289	NZAC04035044	614[2n]	5		0[n]			0[n]			0[n]			0			1	Yes				01-Oct-2007	Pronkia NZsp4	A			Landcare Research, New Zealand Arthropod Collection
NZHYP	NZHYM344-10	NZAC04035045		BOLD:AAU2849	NZAC04035045	634[0n]	3	JN277124	0[n]			0[n]			0[n]			0			1	Yes				15-Jan-2009	Discothyrea antarctica	A			Landcare Research, New Zealand Arthropod Collection
NZICH	NZHYM1152-11	NZAC04035049	NZAC04035049	BOLD:ABA0127	NZAC04035049	658[0n]	2		0[n]			0[n]			0[n]			0			1	Yes				15-Mar-1996	Euceros coxalis	A			Landcare Research, New Zealand Arthropod Collection
NZDEG	NZHYM162-10	NZAC04035054	NZAC04035054	BOLD:AAV0468		639[0n]	1		0[n]			0[n]			0[n]			0				No				19-Nov-2009	Aucklandella	A			Landcare Research, New Zealand Arthropod Collection
NZHYM	NZHYM212-10	NZAC04035055		BOLD:AAU1910	NZAC04035055	658[0n]	2	JN306830	0[n]			0[n]			0[n]			0			1	Yes				01-Jun-2002	Austroponera	A			Landcare Research, New Zealand Arthropod Collection
NZTER	NZTER062-10	NZAC04035059	NZAC04035059	BOLD:AAV3001	NZAC04035059	421[0n]	5		0[n]			706[0n]	1		0[n]			0				No				28-Jan-2006	Zealochus supergranulatus		Zealochus supergranulatus		Landcare Research, New Zealand Arthropod Collection
NZHYM	NZHYM220-10	NZAC04035068		BOLD:AAU1910	NZAC04035068	658[0n]	2	JN306832	0[n]			0[n]			0[n]			0			1	Yes				19-Dec-2003	Austroponera	A			Landcare Research, New Zealand Arthropod Collection
NZHYM	NZHYM417-10	NZAC04035069		BOLD:AAU3569	NZAC04035069	657[0n]	2	JN306855	0[n]			0[n]			0[n]			0			1	Yes				11-Jan-2000	Spilomena elegantula	A			Landcare Research, New Zealand Arthropod Collection
NZCAM	NZHYM043-10	NZAC04035071	NZAC04035071	BOLD:AAV3641	NZAC04035071	639[0n]	1		0[n]			0[n]			0[n]			0				No				19-Mar-2010	Campoplex	A			Landcare Research, New Zealand Arthropod Collection
NZHYP	NZHYM430-10	NZAC04035073		BOLD:AAU3276	NZAC04035073	568[1n]	2		0[n]			0[n]			0[n]			0			1	No				17-Dec-2007	Nesocolletes paahaumaa	A			Landcare Research, New Zealand Arthropod Collection
NZHYP	NZHYM133-10	NZAC04035076	NZAC04035076	BOLD:AAU1769	NZAC04035076	639[0n]	1		0[n]			0[n]			0[n]			0				No				06-Nov-2009	Meteorus	A			Landcare Research, New Zealand Arthropod Collection
NZHYM	NZHYM487-10	NZAC04035081			NZAC04035081	421[0n]	5		0[n]			0[n]			0[n]			0			1	No				17-Jan-2007	Gonatopus zealandicus	A			Landcare Research, New Zealand Arthropod Collection
NZICH	NZHYM077-10	NZAC04035087	NZAC04035087	BOLD:AAV3240	NZAC04035087	638[0n]	1		0[n]			0[n]			0[n]			0				No				18-Mar-2010	Isdromas	A			Landcare Research, New Zealand Arthropod Collection
NZORT	NZHYM1017-11	NZAC04035096	NZAC04035096	BOLD:AAZ7067	NZAC04035096	521[0n]	2		0[n]			0[n]			0[n]			0			1	Yes				26-Apr-1993	Apoclima	A			Landcare Research, New Zealand Arthropod Collection
NZCAM	NZHYM079-10	NZAC04035099	NZAC04035099	BOLD:AAV3642	NZAC04035099	639[0n]	1		0[n]			0[n]			0[n]			0				No				18-Mar-2010	Campoplex	A			Landcare Research, New Zealand Arthropod Collection
NZHYM	NZHYM180-10	NZAC04035103	NZAC04035103	BOLD:AAU4537		639[0n]	1		0[n]			0[n]			0[n]			0				No				12-Mar-2010	Platygastridae	A			Landcare Research, New Zealand Arthropod Collection
NZICH	NZHYM038-10	NZAC04035122	NZAC04035122	BOLD:AAV3239	NZAC04035122	638[0n]	1		0[n]			0[n]			0[n]			0				No				19-Mar-2010	Isdromas	A			Landcare Research, New Zealand Arthropod Collection
NZBRX	NZHYM700-11	NZAC04035126	NZAC04035126	BOLD:AAZ2785	NZAC04035126	658[0n]	2		0[n]			0[n]			0[n]			0			1	Yes				03-Dec-2010	Taphaeus	A			Landcare Research, New Zealand Arthropod Collection
NZCAM	NZHYM155-10	NZAC04035161	NZAC04035161	BOLD:AAV3007	NZAC04035161	639[0n]	1		0[n]			0[n]			0[n]			0				No				25-Nov-2009	Diadegma	A			Landcare Research, New Zealand Arthropod Collection
NZCAM	NZHYM089-10	NZAC04035163	NZAC04035163	BOLD:AAV3646	NZAC04035163	639[0n]	1		0[n]			0[n]			0[n]			0				No				18-Mar-2010	Campoplex	A			Landcare Research, New Zealand Arthropod Collection
NZLIS	NZHYM071-10	NZAC04035188	NZAC04035188	BOLD:ACF5442	NZAC04035188	658[0n]	1	MF966206	0[n]			0[n]			0[n]			0				No				14-Mar-2010	Lissonota	A			Landcare Research, New Zealand Arthropod Collection
NZICH	NZHYM083-10	NZAC04035194	NZAC04035194	BOLD:AAV3241	NZAC04035194	638[0n]	1		0[n]			0[n]			0[n]			0				No				18-Mar-2010	Aclastus	A			Landcare Research, New Zealand Arthropod Collection
NZHYP	NZHYM634-10	NZAC04035203		BOLD:AAK8887	NZAC04035203	658[0n]	2	JN276275	0[n]			0[n]			0[n]			0			1	Yes				01-Sep-2010	Liotryphon caudatus	A			Landcare Research, New Zealand Arthropod Collection
NZBRX	NZHYM144-10	NZAC04035212	NZAC04035212	BOLD:AAV4382		639[0n]	1		0[n]			0[n]			0[n]			0				No				25-Nov-2009	Aspilota angusta	A			Landcare Research, New Zealand Arthropod Collection
NZPSF	NZHYM512-10	NZAC04035218		BOLD:AAU1740	NZAC04035218	658[0n]	2	JN306864	0[n]			0[n]			0[n]			0			1	Yes				01-Jan-2009	Pseudofoenus pedunculatus	A			Landcare Research, New Zealand Arthropod Collection
NZBRX	NZHYM127-10	NZAC04035252	NZAC04035252	BOLD:AAV3501	NZAC04035252	639[0n]	1		0[n]			0[n]			0[n]			0				No				19-Nov-2009	Eubazus	A			Landcare Research, New Zealand Arthropod Collection
NZHYP	NZHYM282-10	NZAC04035258		BOLD:AAK3157	NZAC04035258	658[0n]	2	JN266784	0[n]			0[n]			0[n]			0			1	Yes				12-Nov-2006	Ochetellus glaber	A			Landcare Research, New Zealand Arthropod Collection
NZBRX	NZHYM701-11	NZAC04035273	NZAC04035273	BOLD:ABY1375	NZAC04035273	614[0n]	5		0[n]			0[n]			0[n]			0			1	Yes				12-Dec-2006	Diospilus	A			Landcare Research, New Zealand Arthropod Collection
NZBRX	NZHYM1221-11	NZAC04035310	NZAC04035310	BOLD:AAZ8083	NZAC04035310	544[0n]	2		0[n]			0[n]			0[n]			0			1	No				14-Jun-2005	Aspilota albertica	A	det JAB	Museum Vouchered:Type Series	Landcare Research, New Zealand Arthropod Collection	Destroyed for DNA
NZBRX	NZHYM120-10	NZAC04035331	NZAC04035331	BOLD:AAV3169		639[0n]	1		0[n]			0[n]			0[n]			0				No				01-Mar-2009	Xynobius	A			Landcare Research, New Zealand Arthropod Collection
NZBRX	NZHYM829-11	NZAC04035334	NZAC04035334	BOLD:AAZ1952	NZAC04035334	658[0n]	2		0[n]			0[n]			0[n]			0			1	Yes				28-Oct-2006	Ascogaster iti	A			Landcare Research, New Zealand Arthropod Collection
NZBRX	NZHYM771-11	NZAC04035351	NZAC04035351	BOLD:AAZ1867	NZAC04035351	612[0n]	2		0[n]			0[n]			0[n]			0			1	Yes				22-Jul-2002	Opius	A			Landcare Research, New Zealand Arthropod Collection
NZBRX	NZHYM1195-11	NZAC04035356	NZAC04035356	BOLD:ADA8712	NZAC04035356	514[0n]	2		0[n]			0[n]			0[n]			0			1	No				28-Dec-2005	Alysia manducator	A			Landcare Research, New Zealand Arthropod Collection
NZORT	NZHYM1180-11	NZAC04035365	NZAC04035365	BOLD:AAZ7886	NZAC04035365	658[0n]	2		0[n]			0[n]			0[n]			0			1	Yes				17-Jan-2008	Helictes	A			Landcare Research, New Zealand Arthropod Collection
NZHYP	NZHYM496-10	NZAC04035366		BOLD:ADO4407	NZAC04035366	658[0n]	2	JN306860	0[n]			0[n]			0[n]			0			1	Yes				16-Mar-2006	Dryinus koebelei	A			Landcare Research, New Zealand Arthropod Collection
NZHYM	NZHYM178-10	NZAC04035377	NZAC04035377	BOLD:AAU4538		639[0n]	1		0[n]			0[n]			0[n]			0				No				12-Mar-2010	Platygastridae	A			Landcare Research, New Zealand Arthropod Collection
NZDEG	NZHYM141-10	NZAC04035379	NZAC04035379	BOLD:AAV0469		639[0n]	1		0[n]			0[n]			0[n]			0				No				25-Nov-2009	Aucklandella	A			Landcare Research, New Zealand Arthropod Collection
NZBET	NZHYM936-11	NZAC04035389	NZAC04035389	BOLD:AAZ7097	NZAC04035389	658[0n]	5	KF027198	0[n]			0[n]			0[n]			0			1	Yes				09-Mar-1990	Sierola berryae	A	Sierola berryae		Landcare Research, New Zealand Arthropod Collection
NZICH	NZHYM1162-11	NZAC04035394	NZAC04035394	BOLD:AAZ7718	NZAC04035394	658[0n]	2		0[n]			0[n]			0[n]			0			1	Yes				01-Jan-2008	Diadromus collaris	A			Landcare Research, New Zealand Arthropod Collection
NZBET	NZHYM577-10	NZAC04035401		BOLD:ABW2119	NZAC04035401	619[1n]	5	KF027187	0[n]			0[n]			0[n]			0			1	Yes				12-Mar-2006	Goniozus jacintae	A			Landcare Research, New Zealand Arthropod Collection
NZHYP	NZHYM429-10	NZAC04035409		BOLD:AAU3276	NZAC04035409	658[0n]	2		0[n]			0[n]			0[n]			0			1	No				17-Dec-2007	Nesocolletes paahaumaa	A			Landcare Research, New Zealand Arthropod Collection
NZHYP	NZHYM696-11	NZAC04035411	NZAC04035411	BOLD:ABX9731	NZAC04035411	421[0n]	2		0[n]			0[n]			0[n]			0			1	No				03-Feb-2006	Meteorus	A			Landcare Research, New Zealand Arthropod Collection
NZTER	NZTER049-10	NZAC04035412	NZAC04035412	BOLD:AAV1987	NZAC04035412	658[0n]	2	JN286102-SUPPRESSED	0[n]			668[0n]	1		0[n]			0				Yes				03-Feb-2006	Diaparsis zealandica		Diaparsis zealandica		Landcare Research, New Zealand Arthropod Collection
NZBRX	NZHYM750-11	NZAC04035423	NZAC04035423		NZAC04035423	561[9n]	5		0[n]			0[n]			0[n]			0			1	No				05-Jun-2002	Opius NZsp7	A			Landcare Research, New Zealand Arthropod Collection
NZICH	NZHYM080-10	NZAC04035431	NZAC04035431	BOLD:AAV3241	NZAC04035431	616[0n]	1		0[n]			0[n]			0[n]			0				No				18-Mar-2010	Aclastus	A			Landcare Research, New Zealand Arthropod Collection
NZBRX	NZHYM842-11	NZAC04035440	NZAC04035440	BOLD:AAI4826	NZAC04035440	658[0n]	2		0[n]			0[n]			0[n]			0			1	Yes				25-Feb-2000	Ascogaster quadridentata	A			Landcare Research, New Zealand Arthropod Collection
NZDEG	NZHYM028-10	NZAC04035463	NZAC04035463	BOLD:AAV0464		639[0n]	1		0[n]			0[n]			0[n]			0				No				13-Mar-2010	Aucklandella	A			Landcare Research, New Zealand Arthropod Collection
NZHYM	NZHYM426-10	NZAC04035469			NZAC04035469	407[0n]	3		0[n]			0[n]			0[n]			0			1	No				11-Jan-2000	Sphictostethus fugax	A			Landcare Research, New Zealand Arthropod Collection
NZHYM	NZHYM209-10	NZAC04035476		BOLD:AAU1910	NZAC04035476	658[0n]	2	JN306828	0[n]			0[n]			0[n]			0			1	Yes				27-Apr-2006	Austroponera	A			Landcare Research, New Zealand Arthropod Collection
NZCAM	NZHYM076-10	NZAC04035487	NZAC04035487	BOLD:AAV3643	NZAC04035487	639[0n]	1		0[n]			0[n]			0[n]			0				No				14-Mar-2010	Campoplex	A			Landcare Research, New Zealand Arthropod Collection
NZBRX	NZHYM803-11	NZAC04035500	NZAC04035500	BOLD:AAZ2679	NZAC04035500	658[0n]	2		0[n]			0[n]			0[n]			0			1	Yes				01-Mar-2006	Habrobracon hebetor	A			Landcare Research, New Zealand Arthropod Collection
NZHYP	NZHYM273-10	NZAC04035520		BOLD:AAG3977	NZAC04035520	658[0n]	2	JN266781	0[n]			0[n]			0[n]			0			1	Yes				21-May-2006	Iridomyrmex suchieri	A			Landcare Research, New Zealand Arthropod Collection
NZPSF	NZHYM096-10	NZAC04035530	NZAC04035530	BOLD:AAU1741		638[0n]	1		0[n]			0[n]			0[n]			0				No				05-Jan-2010	Pseudofoenus unguiculatus	A			Landcare Research, New Zealand Arthropod Collection
NZDEG	NZHYM094-10	NZAC04035549	NZAC04035549	BOLD:AAH7290		639[0n]	1		0[n]			0[n]			0[n]			0				No				18-Mar-2010	Aucklandella	A			Landcare Research, New Zealand Arthropod Collection
NZHYP	NZHYM275-10	NZAC04035551		BOLD:ABZ9654	NZAC04035551	658[0n]	2	JN306836	0[n]			0[n]			0[n]			0			1	Yes				14-Apr-2008	Amblyopone australis	A			Landcare Research, New Zealand Arthropod Collection
NZHYP	NZHYM486-10	NZAC04035584		BOLD:AAV6918	NZAC04035584	640[0n]	2	JN306857	0[n]			0[n]			0[n]			0			1	Yes				31-Dec-2006	Gonatopus zealandicus	A			Landcare Research, New Zealand Arthropod Collection
NZHYP	NZHYM154-10	NZAC04035589	NZAC04035589	BOLD:AAU1769	NZAC04035589	639[0n]	1		0[n]			0[n]			0[n]			0				No				25-Nov-2009	Meteorus	A			Landcare Research, New Zealand Arthropod Collection
NZDEG	NZHYM025-10	NZAC04035592	NZAC04035592	BOLD:AAV0464		651[0n]	1		0[n]			669[0n]	2		863[0n]	2		0				No				12-Mar-2010	Aucklandella	A			Landcare Research, New Zealand Arthropod Collection
NZDEG	NZHYM030-10	NZAC04035595	NZAC04035595	BOLD:AAV1461		639[0n]	1		0[n]			0[n]			0[n]			0				No				13-Mar-2010	Degithina	A			Landcare Research, New Zealand Arthropod Collection
NZICH	NZHYM031-10	NZAC04035613	NZAC04035613	BOLD:AEH0948		639[0n]	1		0[n]			0[n]			0[n]			0				No				11-Mar-2010	Mesochorus	A			Landcare Research, New Zealand Arthropod Collection
NZHYM	NZHYM354-10	NZAC04035623		BOLD:AAU1910	NZAC04035623	637[0n]	3	JN306844	0[n]			0[n]			0[n]			0			1	Yes				15-Jan-2009	Austroponera	A			Landcare Research, New Zealand Arthropod Collection
NZTER	NZHYM642-10	NZAC04035625		BOLD:AAW9309	NZAC04035625	658[0n]	2		0[n]			0[n]			0[n]			0			1	Yes				20-Apr-2004	Barycnellus globosus	A	Barycnellus globosus		Landcare Research, New Zealand Arthropod Collection
NZBRX	NZHYM160-10	NZAC04035652	NZAC04035652	BOLD:ABZ4894	NZAC04035652	639[0n]	1		0[n]			0[n]			0[n]			0				No				19-Nov-2009	Aleiodes	A			Landcare Research, New Zealand Arthropod Collection
NZBRX	NZHYM117-10	NZAC04035666	NZAC04035666	BOLD:AAV3393		639[0n]	1		0[n]			0[n]			0[n]			0				No				01-Mar-2009	Doryctinae	A			Landcare Research, New Zealand Arthropod Collection
NZHYP	NZHYM431-10	NZAC04035667		BOLD:AAS2892	NZAC04035667	658[0n]	2	JN273625	0[n]			0[n]			0[n]			0			1	Yes				01-May-2003	Hyleoides concinna	A			Landcare Research, New Zealand Arthropod Collection
NZTER	NZTER037-10	NZAC04035669	NZAC04035669	BOLD:AAV1987	NZAC04035669	658[0n]	2	JN286095-SUPPRESSED	0[n]			668[0n]	1		0[n]			0				Yes				21-Dec-2005	Diaparsis zealandica		Diaparsis zealandica		Landcare Research, New Zealand Arthropod Collection
NZHYP	NZHYM1157-11	NZAC04035673	NZAC04035673	BOLD:ACB5256	NZAC04035673	407[1n]	4		0[n]			0[n]			0[n]			0			1	No				20-Dec-2006	Carria fortipes	A			Landcare Research, New Zealand Arthropod Collection
NZTER	NZTER050-10	NZAC04035675	NZAC04035675	BOLD:AAV2706	NZAC04035675	658[0n]	2	JN286103-SUPPRESSED	0[n]			706[0n]	1		0[n]			0				Yes				01-Nov-2005	Aotearoazeus		Aotearoazeus		Landcare Research, New Zealand Arthropod Collection
NZHYP	NZHYM564-10	NZAC04035687		BOLD:AAV7680	NZAC04035687	625[1n]	2		0[n]			0[n]			0[n]			0			1	No				25-Apr-2010	Spilomicrus helosciomyzae	A			Landcare Research, New Zealand Arthropod Collection
NZDEG	NZHYM069-10	NZAC04035689	NZAC04035689	BOLD:ABZ8015		639[0n]	1		0[n]			0[n]			0[n]			0				No				14-Mar-2010	Aucklandella	A			Landcare Research, New Zealand Arthropod Collection
NZORT	NZHYM093-10	NZAC04035712	NZAC04035712	BOLD:AAV4400	NZAC04035712	639[0n]	1		0[n]			0[n]			0[n]			0				No				18-Mar-2010	Ctenopelmatinae	A	New Genus		Landcare Research, New Zealand Arthropod Collection
NZICH	NZHYM1172-11	NZAC04035726	NZAC04035726	BOLD:ABA0073	NZAC04035726	658[0n]	2		0[n]			0[n]			0[n]			0			1	Yes				17-Dec-2007	Ichneumon lotatorius	A			Landcare Research, New Zealand Arthropod Collection
NZICH	NZHYM137-10	NZAC04035729	NZAC04035729	BOLD:AAV4403	NZAC04035729	639[0n]	1		0[n]			0[n]			0[n]			0				No				06-Nov-2009	Phygadeuontinae	A	Gaulds heart-head		Landcare Research, New Zealand Arthropod Collection
NZBRX	NZHYM130-10	NZAC04035735	NZAC04035735	BOLD:AAV2513	NZAC04035735	639[0n]	1		0[n]			0[n]			0[n]			0				No				19-Nov-2009	Rhyssaloides	A			Landcare Research, New Zealand Arthropod Collection
NZICH	NZHYM131-10	NZAC04035740	NZAC04035740	BOLD:AAY0830		639[0n]	1		0[n]			0[n]			0[n]			0				No				19-Nov-2009	Glabridorsum stokesii	A			Landcare Research, New Zealand Arthropod Collection
NZBRX	NZHYM1229-11	NZAC04035744	NZAC04035744	BOLD:AAV9263	NZAC04035744	658[0n]	2		0[n]			0[n]			0[n]			0			1	Yes				20-Dec-2006	Chorebus rodericki	A			Landcare Research, New Zealand Arthropod Collection
NZBRX	NZHYM827-11	NZAC04035745	NZAC04035745	BOLD:AAZ2589	NZAC04035745	635[0n]	2		0[n]			0[n]			0[n]			0			1	Yes				17-Jan-2007	Ascogaster erroli	A			Landcare Research, New Zealand Arthropod Collection
NZHYM	NZHYM913-11	NZAC04035757	NZAC04035757		NZAC04035757	421[0n]	2		0[n]			0[n]			0[n]			0			1	No				01-Oct-2007	Aphanogmus NZsp3	A			Landcare Research, New Zealand Arthropod Collection
NZHYM	NZHYM676-11	NZAC04035772B	NZAC04035772B	BOLD:AAV4794	NZAC04035772B	613[0n]	1		0[n]			0[n]			0[n]			0				No				24-Dec-2006	Epyrinae		Sclerodermus sp1NZ		Landcare Research, New Zealand Arthropod Collection	::taxonomy:Sclerodermus sp1NZ ::endTaxonomy:
NZDEG	NZHYM088-10	NZAC04035773	NZAC04035773	BOLD:AAH7290		639[0n]	1		0[n]			0[n]			0[n]			0				No				18-Mar-2010	Aucklandella	A			Landcare Research, New Zealand Arthropod Collection
NZHYM	NZHYM324-10	NZAC04035786		BOLD:AAU2694	NZAC04035786	635[0n]	3	JN270726	0[n]			0[n]			0[n]			0			1	Yes				01-Feb-2009	Nylanderia	A			Landcare Research, New Zealand Arthropod Collection
NZBRX	NZHYM828-11	NZAC04035788	NZAC04035788	BOLD:AAZ2589	NZAC04035788	658[0n]	2		0[n]			0[n]			0[n]			0			1	Yes				17-Jan-2007	Ascogaster erroli	A			Landcare Research, New Zealand Arthropod Collection
NZTER	NZTER057-10	NZAC04035791	NZAC04035791	BOLD:AAV2707	NZAC04035791	421[0n]	5		0[n]			706[0n]	1		0[n]			0				No				14-Feb-2004	Barycnellus robustus		Barycnellus robustus		Landcare Research, New Zealand Arthropod Collection
NZHYP	NZHYM123-10	NZAC04035804	NZAC04035804	BOLD:AAU8187		639[0n]	1		0[n]			0[n]			0[n]			0				No				19-Nov-2009	Meteorus pulchricornis	A			Landcare Research, New Zealand Arthropod Collection
NZHYM	NZHYM911-11	NZAC04035809	NZAC04035809		NZAC04035809	421[0n]	2		0[n]			0[n]			0[n]			0			1	No				01-Jan-2008	Aphanogmus NZsp3	A			Landcare Research, New Zealand Arthropod Collection
NZHYM	NZHYM464-10	NZAC04035815		BOLD:ABX7454	NZAC04035815	407[0n]	2		0[n]			0[n]			0[n]			0			1	No				01-Oct-2007	Lasioglossum cognatum	A			Landcare Research, New Zealand Arthropod Collection
NZHYP	NZHYM198-10	NZAC04035818		BOLD:AAV6585	NZAC04035818	620[0n]	3		0[n]			0[n]			0[n]			0			1	Yes				30-Apr-2004	Ponera leae	A			Landcare Research, New Zealand Arthropod Collection
NZDEG	NZHYM114-10	NZAC04035822	NZAC04035822	BOLD:AAV0466		639[0n]	1		0[n]			0[n]			0[n]			0				No				19-Nov-2009	Aucklandella	A			Landcare Research, New Zealand Arthropod Collection
NZORT	NZHYM047-10	NZAC04035824	NZAC04035824	BOLD:AAL8917		616[0n]	1		0[n]			0[n]			0[n]			0				No				14-Mar-2010	Megastylus	A			Landcare Research, New Zealand Arthropod Collection
NZHYM	NZHYM400-10	NZAC04035827		BOLD:AAY3782	NZAC04035827	407[0n]	2		0[n]			0[n]			0[n]			0			1	No				20-Dec-2006	Pison morosum	A			Landcare Research, New Zealand Arthropod Collection
NZHYP	NZHYM135-10	NZAC04035851	NZAC04035851	BOLD:AAU1769	NZAC04035851	639[0n]			0[n]			0[n]			0[n]			0				No				06-Nov-2009	Meteorus	A			Landcare Research, New Zealand Arthropod Collection
NZDEG	NZHYM090-10	NZAC04035864	NZAC04035864	BOLD:AAH7291		639[0n]	1		0[n]			0[n]			0[n]			0				No				18-Mar-2010	Aucklandella	A			Landcare Research, New Zealand Arthropod Collection
NZLIS	NZHYM608-10	NZAC04035887		BOLD:AAU3399	NZAC04035887	638[0n]	2	JN263144	0[n]			0[n]			0[n]			0			1	Yes				22-Nov-2005	Lissonota	A			Landcare Research, New Zealand Arthropod Collection
NZDEG	NZHYM027-10	NZAC04035897	NZAC04035897	BOLD:AAV0463		656[0n]	1		0[n]			0[n]			0[n]			0				No				12-Mar-2010	Aucklandella	A			Landcare Research, New Zealand Arthropod Collection
NZICH	NZHYM095-10	NZAC04035909	NZAC04035909	BOLD:AAV3241	NZAC04035909	638[0n]	1		0[n]			0[n]			0[n]			0				No				18-Mar-2010	Aclastus	A			Landcare Research, New Zealand Arthropod Collection
NZHYP	NZHYM393-10	NZAC04035923		BOLD:AAL8276	NZAC04035923	658[0n]	2	JN266022	0[n]			0[n]			0[n]			0			1	Yes				07-Oct-2004	Pison spinolae	A			Landcare Research, New Zealand Arthropod Collection
NZBRX	NZHYM1219-11	NZAC04035925	NZAC04035925	BOLD:ABX9621	NZAC04035925	407[0n]	4		0[n]			0[n]			0[n]			0			1	No				17-Jan-2007	Aspilota andyaustini	A			Landcare Research, New Zealand Arthropod Collection
NZHYP	NZHYM333-10	NZAC04035940			NZAC04035940	407[0n]	3		0[n]			0[n]			0[n]			0			1	No				03-Nov-2005	Heteroponera brounii	A			Landcare Research, New Zealand Arthropod Collection
NZBRX	NZHYM189-10	NZAC04035944	NZAC04035944	BOLD:AAG1226	NZAC04035944	628[0n]	1		0[n]			0[n]			0[n]			0				No				01-Apr-2010	Lysiphlebus testaceipes				Landcare Research, New Zealand Arthropod Collection
NZICH	NZHYM1164-11	NZAC04035946	NZAC04035946	BOLD:AAZ7718	NZAC04035946	658[0n]	2		0[n]			0[n]			0[n]			0			1	Yes				01-Jan-2008	Diadromus collaris	A			Landcare Research, New Zealand Arthropod Collection
NZHYM	NZHYM449-10	NZAC04035959		BOLD:ACJ3116	NZAC04035959	407[0n]	2		0[n]			0[n]			0[n]			0			1	No				11-Jan-2000	Hylaeus capitosus	A			Landcare Research, New Zealand Arthropod Collection
NZHYM	NZHYM658-10	NZAC04035968		BOLD:AAU1808	NZAC04035968	421[0n]	5		0[n]			0[n]			0[n]			0			1	No				08-Dec-2009	Podagritus	A			Landcare Research, New Zealand Arthropod Collection
NZORT	NZHYM054-10	NZAC04035971	NZAC04035971	BOLD:AAV4300		639[0n]	1		0[n]			0[n]			0[n]			0				No				14-Mar-2010	Megastylus	A			Landcare Research, New Zealand Arthropod Collection
NZHYM	NZHYM222-10	NZAC04035973		BOLD:AAU1910	NZAC04035973	658[0n]	2	JN306834	0[n]			0[n]			0[n]			0			1	Yes				14-Feb-2001	Austroponera	A			Landcare Research, New Zealand Arthropod Collection
NZBRX	NZHYM741-11	NZAC04035976	NZAC04035976	BOLD:AAZ7001	NZAC04035976	421[0n]	4		0[n]			0[n]			0[n]			0			1	No				04-Aug-1999	Opius	A			Landcare Research, New Zealand Arthropod Collection
NZHYM	NZHYM210-10	NZAC04035977		BOLD:AAU1910	NZAC04035977	658[0n]	2	JN306829	0[n]			0[n]			0[n]			0			1	Yes				14-Feb-2001	Austroponera	A			Landcare Research, New Zealand Arthropod Collection
NZHYP	NZHYM434-10	NZAC04035981		BOLD:AAA9946	NZAC04035981	658[0n]	2	JN281386	0[n]			0[n]			0[n]			0			1	Yes				15-Feb-2008	Anthidium manicatum	A			Landcare Research, New Zealand Arthropod Collection
NZBRX	NZHYM753-11	NZAC04035984	NZAC04035984	BOLD:AAZ1866	NZAC04035984	602[0n]	2		0[n]			0[n]			0[n]			0			1	No				01-Nov-2001	Opius	A			Landcare Research, New Zealand Arthropod Collection
NZHYM	NZHYM317-10	NZAC04035986		BOLD:AAU2694	NZAC04035986	627[0n]	3	JN270722	0[n]			0[n]			0[n]			0			1	Yes				01-Feb-2009	Nylanderia	A			Landcare Research, New Zealand Arthropod Collection
NZHYP	NZHYM435-10	NZAC04035987		BOLD:AAA9946	NZAC04035987	658[0n]	2	JN281387	0[n]			0[n]			0[n]			0			1	Yes				20-Mar-2008	Anthidium manicatum	A			Landcare Research, New Zealand Arthropod Collection
NZBRX	NZHYM1231-11	NZAC04035992	NZAC04035992	BOLD:AAZ9399	NZAC04035992	658[0n]	2		0[n]			0[n]			0[n]			0			1	Yes				20-Dec-2007	Chorebus thorpei	A			Landcare Research, New Zealand Arthropod Collection
NZBET	NZHYM584-10	NZAC04035999		BOLD:AAU2362	NZAC04035999	658[0n]	2	JN306872	0[n]			0[n]			0[n]			0			1	Yes				11-Apr-2006	Eupsenella insulana	A	Eupsenella insulana		Landcare Research, New Zealand Arthropod Collection
NZHYM	NZHYM554-10	NZAC04036001			NZAC04036001	421[0n]	2		0[n]			0[n]			0[n]			0			1	No				13-Jun-2000	Fustiserphus	A			Landcare Research, New Zealand Arthropod Collection
NZHYP	NZHYM266-10	NZAC04036035		BOLD:AAU2073	NZAC04036035	658[0n]	2	JN283818	0[n]			0[n]			0[n]			0			1	Yes				25-Mar-2004	Pheidole proxima	A			Landcare Research, New Zealand Arthropod Collection
NZHYP	NZHYM255-10	NZAC04036039		BOLD:AAA3675	NZAC04036039	658[0n]	2	JN283809	0[n]			0[n]			0[n]			0			1	Yes				10-Apr-2006	Pheidole megacephala	A			Landcare Research, New Zealand Arthropod Collection
NZHYP	NZHYM192-10	NZAC04036048		BOLD:AAU1994	NZAC04036048	658[0n]	2	JN306822	0[n]			0[n]			0[n]			0			1	Yes				08-Sep-2006	Amblyopone australis	A			Landcare Research, New Zealand Arthropod Collection
NZICH	NZHYM1173-11	NZAC04036049	NZAC04036049	BOLD:AAZ9056	NZAC04036049	658[0n]	2		0[n]			0[n]			0[n]			0			1	Yes				14-Apr-1999	Ophion peregrinus	A			Landcare Research, New Zealand Arthropod Collection
NZHYM	NZHYM438-10	NZAC04036062		BOLD:ADB1482	NZAC04036062	407[0n]	3		0[n]			0[n]			0[n]			0			1	No				30-Oct-2005	Leioproctus imitatus	A			Landcare Research, New Zealand Arthropod Collection
NZICH	NZHYM1170-11	NZAC04036064	NZAC04036064	BOLD:AAH2020	NZAC04036064	658[0n]	2		0[n]			0[n]			0[n]			0			1	Yes				23-Dec-2005	Ichneumon promissorius	A			Landcare Research, New Zealand Arthropod Collection
NZBRX	NZHYM735-11	NZAC04036075	NZAC04036075	BOLD:AAZ1867	NZAC04036075	658[0n]	2		0[n]			0[n]			0[n]			0			1	Yes				22-Jul-2002	Opius	A			Landcare Research, New Zealand Arthropod Collection
NZHYM	NZHYM461-10	NZAC04036083		BOLD:ABX7454	NZAC04036083	407[0n]	2		0[n]			0[n]			0[n]			0			1	No				01-Oct-2007	Lasioglossum cognatum	A			Landcare Research, New Zealand Arthropod Collection
NZICH	NZHYM053-10	NZAC04036093	NZAC04036093	BOLD:AAV3239	NZAC04036093	638[0n]	1		0[n]			0[n]			0[n]			0				No				14-Mar-2010	Isdromas	A			Landcare Research, New Zealand Arthropod Collection
NZBET	NZHYM593-10	NZAC04036094		BOLD:AAU3194	NZAC04036094	658[0n]	2	JN306878	0[n]			0[n]			0[n]			0			1	Yes				04-Jan-2007	Sierola lucyae	A	Sierola lucyae		Landcare Research, New Zealand Arthropod Collection
NZHYP	NZHYM489-10	NZAC04036102		BOLD:AAV6917	NZAC04036102	658[0n]	2	JN306858	0[n]			0[n]			0[n]			0			1	Yes				05-Apr-2008	Gonatopus alpinus	A			Landcare Research, New Zealand Arthropod Collection
NZHYM	NZHYM313-10	NZAC04036103		BOLD:AAU2694	NZAC04036103	637[0n]	3	JN270718	0[n]			0[n]			0[n]			0			1	Yes				01-Feb-2009	Nylanderia	A			Landcare Research, New Zealand Arthropod Collection
NZHYM	NZHYM316-10	NZAC04036109		BOLD:AAU2694	NZAC04036109	631[0n]	3	JN270721	0[n]			0[n]			0[n]			0			1	Yes				01-Feb-2009	Nylanderia	A			Landcare Research, New Zealand Arthropod Collection
NZHYP	NZHYM392-10	NZAC04036154		BOLD:AAL8276	NZAC04036154	658[0n]	2	JN266021	0[n]			0[n]			0[n]			0			1	Yes				07-Oct-2004	Pison spinolae	A			Landcare Research, New Zealand Arthropod Collection
NZHYP	NZHYM567-10	NZAC04036165		BOLD:AAV7680	NZAC04036165	642[0n]	5		0[n]			0[n]			0[n]			0			1	Yes				25-Apr-2010	Spilomicrus helosciomyzae	A			Landcare Research, New Zealand Arthropod Collection
NZHYP	NZHYM348-10	NZAC04036166		BOLD:AAU2887	NZAC04036166	635[0n]	3	JN283826	0[n]			0[n]			0[n]			0			1	Yes				03-Nov-2005	Chelaner	A			Landcare Research, New Zealand Arthropod Collection
NZBRX	NZHYM710-11	NZAC04036167	NZAC04036167	BOLD:ABX8289	NZAC04036167	614[0n]	5		0[n]			0[n]			0[n]			0			1	Yes				01-Oct-2007	Pronkia NZsp4	A			Landcare Research, New Zealand Arthropod Collection
NZHYP	NZHYM498-10	NZAC04036178		BOLD:ABY3090	NZAC04036178	421[1n]	4		0[n]			0[n]			0[n]			0			1	No				18-Mar-2008	Dryinus koebelei	A			Landcare Research, New Zealand Arthropod Collection
NZHYM	NZHYM358-10	NZAC04036184		BOLD:AAU1910	NZAC04036184	635[0n]	3	JN306848	0[n]			0[n]			0[n]			0			1	Yes				12-Dec-2008	Austroponera	A			Landcare Research, New Zealand Arthropod Collection
NZHYP	NZHYM201-10	NZAC04036195		BOLD:AAV6585	NZAC04036195	614[0n]	3		0[n]			0[n]			0[n]			0			1	Yes				08-Jan-2007	Ponera leae	A			Landcare Research, New Zealand Arthropod Collection
NZHYM	NZHYM353-10	NZAC04036196		BOLD:AAU1910	NZAC04036196	640[0n]	3	JN306843	0[n]			0[n]			0[n]			0			1	Yes				15-Jan-2009	Austroponera	A			Landcare Research, New Zealand Arthropod Collection
NZORT	NZHYM1181-11	NZAC04036201	NZAC04036201	BOLD:AAZ7886	NZAC04036201	658[0n]	2		0[n]			0[n]			0[n]			0			1	Yes				17-Jan-2008	Helictes	A			Landcare Research, New Zealand Arthropod Collection
NZHYP	NZHYM332-10	NZAC04036218			NZAC04036218	407[0n]	3		0[n]			0[n]			0[n]			0			1	No				03-Nov-2005	Heteroponera brounii	A			Landcare Research, New Zealand Arthropod Collection
NZBET	NZHYM675-11	NZAC04036233B	NZAC04036233B	BOLD:AAV4795	NZAC04036233B	613[0n]	1	KF027195	0[n]			0[n]			0[n]			0				No				07-Jan-2007	Sclerodermus niveifemur		Sclerodermus niveifemur		Landcare Research, New Zealand Arthropod Collection
NZHYP	NZHYM1177-11	NZAC04036236	NZAC04036236	BOLD:AAG7831	NZAC04036236	435[0n]	4		0[n]			0[n]			0[n]			0			1	No				18-Mar-1999	Lissopimpla excelsa	A			Landcare Research, New Zealand Arthropod Collection
NZHYM	NZHYM523-10	NZAC04036237		BOLD:AAY1371	NZAC04036237	617[0n]	2		0[n]			0[n]			0[n]			0			1	Yes				20-Dec-2006	Gasteruption	A			Landcare Research, New Zealand Arthropod Collection
NZHYP	NZHYM632-10	NZAC04036240		BOLD:AAK8887	NZAC04036240	632[0n]	2	JN276273	0[n]			0[n]			0[n]			0			1	Yes				01-Sep-2010	Liotryphon caudatus	A			Landcare Research, New Zealand Arthropod Collection
NZMG	NZHYM610-10	NZAC04036241		BOLD:ABZ5517	NZAC04036241	658[0n]	2	JN281992	0[n]			0[n]			0[n]			0			1	Yes				01-Jan-2006	Cotesia urabae	A			Landcare Research, New Zealand Arthropod Collection
NZHYP	NZHYM274-10	NZAC04036249		BOLD:AAU1996	NZAC04036249	658[0n]	2	JN306835	0[n]			0[n]			0[n]			0			1	Yes				06-Nov-2008	Amblyopone australis	A			Landcare Research, New Zealand Arthropod Collection
NZBRX	NZHYM749-11	NZAC04036258	NZAC04036258		NZAC04036258	521[6n]	5		0[n]			0[n]			0[n]			0			1	No				05-Jun-2002	Opius NZsp7	A			Landcare Research, New Zealand Arthropod Collection
NZHYM	NZHYM450-10	NZAC04036268		BOLD:AAX2611	NZAC04036268	407[0n]	3		0[n]			0[n]			0[n]			0			1	No				26-Dec-2004	Hylaeus perhumilis	A			Landcare Research, New Zealand Arthropod Collection
NZHYP	NZHYM502-10	NZAC04036276		BOLD:AAU4036	NZAC04036276	658[0n]	2	JN306861	0[n]			0[n]			0[n]			0			1	Yes				01-Apr-2007	Bocchus thorpei	A			Landcare Research, New Zealand Arthropod Collection
NZBRX	NZHYM747-11	NZAC04036278	NZAC04036278		NZAC04036278	564[7n]	5		0[n]			0[n]			0[n]			0			1	No				23-Aug-1999	Opius NZsp7	A			Landcare Research, New Zealand Arthropod Collection
NZBRX	NZHYM720-11	NZAC04036291	NZAC04036291	BOLD:AAV3169	NZAC04036291	564[0n]	4		0[n]			0[n]			0[n]			0			1	Yes				30-Apr-2004	Xynobius	A			Landcare Research, New Zealand Arthropod Collection
NZHYP	NZHYM346-10	NZAC04036294		BOLD:AAU2886	NZAC04036294	629[0n]	3	JN283825	0[n]			0[n]			0[n]			0			1	Yes				12-Dec-2008	Chelaner	A			Landcare Research, New Zealand Arthropod Collection
NZBRX	NZHYM841-11	NZAC04036295	NZAC04036295	BOLD:AAI4826	NZAC04036295	658[0n]	2		0[n]			0[n]			0[n]			0			1	Yes				25-Feb-2000	Ascogaster quadridentata	A			Landcare Research, New Zealand Arthropod Collection
NZBRX	NZHYM817-11	NZAC04036297	NZAC04036297	BOLD:ABY9613	NZAC04036297	658[0n]	2		0[n]			0[n]			0[n]			0			1	Yes				01-Dec-2005	Aleiodes	A			Landcare Research, New Zealand Arthropod Collection
NZHYP	NZHYM326-10	NZAC04036310		BOLD:AAP4318	NZAC04036310	637[0n]	3		0[n]			0[n]			0[n]			0			1	Yes				12-Dec-2008	Tetramorium grassii	A			Landcare Research, New Zealand Arthropod Collection
NZHYP	NZHYM490-10	NZAC04036319		BOLD:AAV6917	NZAC04036319	626[0n]	5		0[n]			0[n]			0[n]			0			1	Yes				30-Dec-2006	Gonatopus alpinus	A			Landcare Research, New Zealand Arthropod Collection
NZBRX	NZHYM800-11	NZAC04036321	NZAC04036321	BOLD:AAV6252	NZAC04036321	621[0n]	2		0[n]			0[n]			0[n]			0			1	Yes				01-Jan-2008	Brachistinae	A			Landcare Research, New Zealand Arthropod Collection
NZHYM	NZHYM355-10	NZAC04036323		BOLD:AAU1910	NZAC04036323	637[0n]	3	JN306845	0[n]			0[n]			0[n]			0			1	Yes				15-Jan-2009	Austroponera	A			Landcare Research, New Zealand Arthropod Collection
NZMG	NZHYM612-10	NZAC04036338		BOLD:ABZ5517	NZAC04036338	658[0n]	2	JN281994	0[n]			0[n]			0[n]			0			1	Yes				20-Mar-2006	Cotesia urabae	A			Landcare Research, New Zealand Arthropod Collection
NZHYM	NZHYM314-10	NZAC04036347		BOLD:AAU2694	NZAC04036347	637[0n]	3	JN270719	0[n]			0[n]			0[n]			0			1	Yes				01-Feb-2009	Nylanderia	A			Landcare Research, New Zealand Arthropod Collection
NZHYP	NZHYM680-11	NZAC04036356	NZAC04036356	BOLD:AAU8187	NZAC04036356	658[0n]	2		0[n]			0[n]			0[n]			0			1	Yes				03-Mar-2003	Meteorus pulchricornis	A			Landcare Research, New Zealand Arthropod Collection
NZBRX	NZHYM769-11	NZAC04036359	NZAC04036359	BOLD:AAZ1867	NZAC04036359	425[0n]	2		0[n]			0[n]			0[n]			0			1	No				22-Jul-2002	Opius	A			Landcare Research, New Zealand Arthropod Collection
NZBRX	NZHYM739-11	NZAC04036362	NZAC04036362		NZAC04036362	421[0n]	2		0[n]			0[n]			0[n]			0			1	No				09-Jan-1998	Opius NZsp4	A			Landcare Research, New Zealand Arthropod Collection
NZICH	NZHYM039-10	NZAC04036369	NZAC04036369	BOLD:AAV3241	NZAC04036369	638[0n]	1		0[n]			0[n]			0[n]			0				No				19-Mar-2010	Aclastus	A			Landcare Research, New Zealand Arthropod Collection
NZBRX	NZHYM190-10	NZAC04036372	NZAC04036372	BOLD:AAG1226	NZAC04036372	628[0n]	1		0[n]			0[n]			0[n]			0				No				01-Apr-2010	Lysiphlebus testaceipes				Landcare Research, New Zealand Arthropod Collection
NZBRX	NZHYM811-11	NZAC04036375	NZAC04036375	BOLD:AAZ3033	NZAC04036375	658[0n]	2		0[n]			0[n]			0[n]			0			1	Yes				08-Jan-2005	Aleiodes	A			Landcare Research, New Zealand Arthropod Collection
NZHYP	NZHYM495-10	NZAC04036376		BOLD:ABY3090	NZAC04036376	421[0n]	4		0[n]			0[n]			0[n]			0			1	No				25-Mar-2007	Dryinus koebelei	A			Landcare Research, New Zealand Arthropod Collection
NZICH	NZHYM1166-11	NZAC04036381	NZAC04036381	BOLD:AAZ9180	NZAC04036381	658[0n]	2		0[n]			0[n]			0[n]			0			1	Yes				01-Mar-2008	Eutanyacra licitatoria	A			Landcare Research, New Zealand Arthropod Collection
NZBET	NZHYM945-11	NZAC04036394	NZAC04036394	BOLD:AAV4793	NZAC04036394	421[0n]	2	KF027192	0[n]			0[n]			0[n]			0			1	No				17-Apr-2000	Epyris tricristata	A			Landcare Research, New Zealand Arthropod Collection
NZTER	NZTER058-10	NZAC04036410	NZAC04036410	BOLD:AAV2707	NZAC04036410	658[0n]	2	JN286104-SUPPRESSED	0[n]			703[0n]	1		0[n]			0				Yes				01-Oct-2007	Barycnellus robustus		Barycnellus robustus		Landcare Research, New Zealand Arthropod Collection
NZBRX	NZHYM801-11	NZAC04036419	NZAC04036419	BOLD:AEU5382	NZAC04036419	658[0n]	2		0[n]			0[n]			0[n]			0			1	Yes				13-Nov-2010	Eubazus	A			Landcare Research, New Zealand Arthropod Collection
NZHYM	NZHYM522-10	NZAC04036430		BOLD:AAY1371	NZAC04036430	421[0n]	5		0[n]			0[n]			0[n]			0			1	No				20-Dec-2006	Gasteruption	A			Landcare Research, New Zealand Arthropod Collection
NZTER	NZHYM1186-11	NZAC04036439	NZAC04036439	BOLD:AAW9309	NZAC04036439	581[0n]	2		0[n]			0[n]			0[n]			0			1	No				20-Jan-2010	Barycnellus globosus	A	Barycnellus globosus		Landcare Research, New Zealand Arthropod Collection
NZBRX	NZHYM843-11	NZAC04036453	NZAC04036453	BOLD:AAI4826	NZAC04036453	658[0n]	2		0[n]			0[n]			0[n]			0			1	Yes				25-Feb-2000	Ascogaster quadridentata	A			Landcare Research, New Zealand Arthropod Collection
NZBRX	NZHYM732-11	NZAC04036472	NZAC04036472	BOLD:AAZ1868	NZAC04036472	658[0n]	2		0[n]			0[n]			0[n]			0			1	Yes				18-Feb-2001	Opius	A			Landcare Research, New Zealand Arthropod Collection
NZMG	NZHYM609-10	NZAC04036488		BOLD:ABZ5517	NZAC04036488	658[0n]	2	JN281991	0[n]			0[n]			0[n]			0			1	Yes				01-Jan-2006	Cotesia urabae	A			Landcare Research, New Zealand Arthropod Collection
NZICH	NZHYM987-11	NZAC04036501	NZAC04036501		NZAC04036501	407[0n]	1		0[n]			0[n]			0[n]			0			1	No				08-Jan-1970	Aphanistes kayi	A			Landcare Research, New Zealand Arthropod Collection
NZHYP	NZHYM245-10	NZAC04036505		BOLD:AAV6994	NZAC04036505	623[0n]	2	JN283802	0[n]			0[n]			0[n]			0			1	Yes				09-Mar-2001	Pheidole rugosula	A			Landcare Research, New Zealand Arthropod Collection
NZHYP	NZHYM199-10	NZAC04036514		BOLD:AAV6585	NZAC04036514	557[0n]	3		0[n]			0[n]			0[n]			0			1	Yes				05-Nov-2005	Ponera leae	A			Landcare Research, New Zealand Arthropod Collection
NZBRX	NZHYM191-10	NZAC04036528	NZAC04036528	BOLD:AAG1226	NZAC04036528	628[0n]	1		0[n]			0[n]			0[n]			0				No				01-Apr-2010	Lysiphlebus testaceipes				Landcare Research, New Zealand Arthropod Collection
NZHYP	NZHYM1178-11	NZAC04036531	NZAC04036531	BOLD:AAG7831	NZAC04036531	658[0n]	2		0[n]			0[n]			0[n]			0			1	Yes				10-Jun-2000	Lissopimpla excelsa	A			Landcare Research, New Zealand Arthropod Collection
NZMG	NZHYM611-10	NZAC04036566		BOLD:ABZ5517	NZAC04036566	658[0n]	2	JN281993	0[n]			0[n]			0[n]			0			1	Yes				01-Jan-2006	Cotesia urabae	A			Landcare Research, New Zealand Arthropod Collection
NZHYP	NZHYM499-10	NZAC04036571		BOLD:AAV2578	NZAC04036571	550[0n]	2		0[n]			0[n]			0[n]			0			1	No				30-Nov-2005	Anteon caledonianum	A			Landcare Research, New Zealand Arthropod Collection
NZPSF	NZHYM517-10	NZAC04036583		BOLD:AAU1739	NZAC04036583	658[0n]	2	JN306869	0[n]			0[n]			0[n]			0			1	Yes				24-Dec-2005	Pseudofoenus unguiculatus	A			Landcare Research, New Zealand Arthropod Collection
NZHYM	NZHYM436-10	NZAC04036591		BOLD:ADB1482	NZAC04036591	407[0n]	3		0[n]			0[n]			0[n]			0			1	No				13-Jan-2003	Leioproctus imitatus	A			Landcare Research, New Zealand Arthropod Collection
NZHYP	NZHYM505-10	NZAC04036596		BOLD:AAU4036	NZAC04036596	658[0n]	2	JN306863	0[n]			0[n]			0[n]			0			1	Yes				01-Jan-2008	Bocchus thorpei	A			Landcare Research, New Zealand Arthropod Collection
NZHYP	NZHYM252-10	NZAC04036600		BOLD:AAU2859	NZAC04036600	658[0n]	2	JN283806	0[n]			0[n]			0[n]			0			1	Yes				04-Apr-2006	Solenopsis	A			Landcare Research, New Zealand Arthropod Collection
NZBRX	NZHYM805-11	NZAC04036619	NZAC04036619	BOLD:AAZ2635	NZAC04036619	633[0n]	2	ON324834	414[0n]	2		574[0n]	2		0[n]			0			1	Yes				13-Jan-2006	Bracon phylacteophagus	A			Landcare Research, New Zealand Arthropod Collection
NZBRX	NZHYM754-11	NZAC04036623	NZAC04036623	BOLD:AAZ1866	NZAC04036623	425[0n]	4		0[n]			0[n]			0[n]			0			1	No				01-Nov-2001	Opius	A			Landcare Research, New Zealand Arthropod Collection
NZMG	NZHYM570-10	NZAC04036625		BOLD:ACM0018	NZAC04036625	658[0n]	2	JN281989	0[n]			0[n]			0[n]			0			1	Yes				15-Sep-2010	Dolichogenidea	A	Ex Philocryptica polypodii		Landcare Research, New Zealand Arthropod Collection
NZORT	NZHYM055-10	NZAC04036629	NZAC04036629	BOLD:AAL8917		639[0n]	1		0[n]			0[n]			0[n]			0				No				14-Mar-2010	Megastylus	A			Landcare Research, New Zealand Arthropod Collection
NZHYP	NZHYM202-10	NZAC04036639		BOLD:AAV6585	NZAC04036639	658[1n]	2	JN306827	0[n]			0[n]			0[n]			0			1	Yes				08-Jan-2007	Ponera leae	A			Landcare Research, New Zealand Arthropod Collection
NZHYP	NZHYM920-11	NZAC04036640	NZAC04036640	BOLD:ABX9206	NZAC04036640	627[0n]	5		0[n]			0[n]			0[n]			0			1	Yes				18-Feb-2008	Maaminga marrisi	A			Landcare Research, New Zealand Arthropod Collection
NZHYP	NZHYM494-10	NZAC04036641			NZAC04036641	411[9n]	4		0[n]			0[n]			0[n]			0			1	No				10-Apr-2006	Dryinus koebelei	A			Landcare Research, New Zealand Arthropod Collection
NZTER	NZTER042-10	NZAC04036653	NZAC04036653	BOLD:AAV2705	NZAC04036653	658[0n]	2	JN286098-SUPPRESSED	0[n]			669[0n]	1		0[n]			0				Yes				25-Nov-2009	Kiwi waitakerus		Kiwi waitakerus		Landcare Research, New Zealand Arthropod Collection
NZHYP	NZHYM265-10	NZAC04036665		BOLD:AAU2073	NZAC04036665	658[0n]	2	JN283817	0[n]			0[n]			0[n]			0			1	Yes				25-Mar-2004	Pheidole proxima	A			Landcare Research, New Zealand Arthropod Collection
NZBRX	NZHYM718-11	NZAC04036672	NZAC04036672	BOLD:AAV3169	NZAC04036672	658[0n]	2		0[n]			0[n]			0[n]			0			1	Yes				30-Apr-2004	Xynobius albobasalis	A	id van Achterburg	Museum Vouchered:Type Series	Landcare Research, New Zealand Arthropod Collection
NZICH	NZHYM1171-11	NZAC04036684	NZAC04036684	BOLD:AAH2020	NZAC04036684	614[1n]	2		0[n]			0[n]			0[n]			0			1	Yes				01-Jan-2002	Ichneumon promissorius	A			Landcare Research, New Zealand Arthropod Collection
NZLIS	NZHYM601-10	NZAC04036697		BOLD:AAV8022	NZAC04036697	658[0n]	2	JN263141	0[n]			0[n]			0[n]			0			1	Yes				21-Feb-2006	Lissonota	A			Landcare Research, New Zealand Arthropod Collection
NZHYP	NZHYM493-10	NZAC04036709		BOLD:AAV6917	NZAC04036709	621[0n]	2	JN306859	0[n]			0[n]			0[n]			0			1	Yes				17-Jan-2007	Gonatopus alpinus	A			Landcare Research, New Zealand Arthropod Collection
NZICH	NZHYM1174-11	NZAC04036712	NZAC04036712	BOLD:AAZ9056	NZAC04036712	658[0n]	2		0[n]			0[n]			0[n]			0			1	Yes				14-Apr-1999	Ophion peregrinus	A			Landcare Research, New Zealand Arthropod Collection
NZTER	NZTER061-10	NZAC04036723	NZAC04036723	BOLD:AAV3001	NZAC04036723	658[0n]	2	JN286105-SUPPRESSED	0[n]			692[0n]	1		0[n]			0				Yes				06-Nov-2009	Zealochus supergranulatus		Zealochus supergranulatus		Landcare Research, New Zealand Arthropod Collection
NZBRX	NZHYM852-11	NZAC04036751	NZAC04036751	BOLD:AAZ2829	NZAC04036751	658[0n]	2		0[n]			0[n]			0[n]			0			1	Yes				16-Jan-2010	Ontsira antica	A			Landcare Research, New Zealand Arthropod Collection
NZORT	NZHYM1015-11	NZAC04036754B	NZAC04036754B	BOLD:AAV4401	NZAC04036754B	604[0n]	2		0[n]			0[n]			0[n]			0			1	Yes				01-Oct-2007	Apoclima	A			Landcare Research, New Zealand Arthropod Collection
NZICH	NZHYM617-10	NZAC04036762		BOLD:AAH1861	NZAC04036762	421[0n]	5		0[n]			0[n]			0[n]			0			1	No				01-Mar-1999	Megarhyssa nortoni nortoni	A			Landcare Research, New Zealand Arthropod Collection
NZHYM	NZHYM321-10	NZAC04036763		BOLD:AAU2694	NZAC04036763	627[0n]	3	JN270724	0[n]			0[n]			0[n]			0			1	Yes				01-Feb-2009	Nylanderia	A			Landcare Research, New Zealand Arthropod Collection
NZTER	NZHYM1187-11	NZAC04036792	NZAC04036792	BOLD:AAW9309	NZAC04036792	658[0n]	2		0[n]			0[n]			0[n]			0			1	Yes				20-Jan-2010	Barycnellus globosus	A	Barycnellus globosus		Landcare Research, New Zealand Arthropod Collection
NZHYP	NZHYM288-10	NZAC04036794		BOLD:AAB2871	NZAC04036794	636[0n]	3	JN266786	0[n]			0[n]			0[n]			0			1	Yes				01-Feb-2010	Linepithema humile	A			Landcare Research, New Zealand Arthropod Collection
NZBRX	NZHYM721-11	NZAC04036800	NZAC04036800	BOLD:AAZ2912	NZAC04036800	495[0n]	4	MG700349	0[n]			0[n]			0[n]			0			1	No				20-Dec-2009	Metaspathius kuscheli	A			Landcare Research, New Zealand Arthropod Collection
NZBRX	NZHYM704-11	NZAC04036801	NZAC04036801	BOLD:AAY6879	NZAC04036801	658[0n]	2		0[n]			0[n]			0[n]			0			1	Yes				21-Dec-2005	Macrocentrus rubromaculatus	A			Landcare Research, New Zealand Arthropod Collection
NZBET	NZHYM585-10	NZAC04036812		BOLD:AAU2362	NZAC04036812	658[0n]	2	JN306873	0[n]			0[n]			0[n]			0			1	Yes				12-Feb-2004	Eupsenella insulana	A	Eupsenella insulana		Landcare Research, New Zealand Arthropod Collection
NZHYP	NZHYM534-10	NZAC04036823		BOLD:ABU9177	NZAC04036823	421[0n]	2		0[n]			0[n]			0[n]			0			1	No				01-Jan-2008	Euura proxima	A			Landcare Research, New Zealand Arthropod Collection
NZLIS	NZHYM600-10	NZAC04036837		BOLD:AAV8022	NZAC04036837	421[0n]	5	MF966214	0[n]			0[n]			0[n]			0			1	No				21-Feb-2006	Lissonota	A			Landcare Research, New Zealand Arthropod Collection
NZHYP	NZHYM287-10	NZAC04036875		BOLD:AAB2871	NZAC04036875	630[0n]	3	JN266785	0[n]			0[n]			0[n]			0			1	Yes				01-Feb-2010	Linepithema humile	A			Landcare Research, New Zealand Arthropod Collection
NZHYM	NZHYM885-11	NZAC04036883	NZAC04036883		NZAC04036883	421[0n]	4		0[n]			0[n]			0[n]			0			1	No				17-Oct-2005	Lagynodes hecaterapterus	A			Landcare Research, New Zealand Arthropod Collection
NZBET	NZHYM955-11	NZAC04036908	NZAC04036908		NZAC04036908	421[0n]	4	KF027180	0[n]			0[n]			0[n]			0			1	No				28-Feb-2000	Apenesia beggsae	A	Apenesia beggsae		Landcare Research, New Zealand Arthropod Collection
NZORT	NZHYM1182-11	NZAC04036909	NZAC04036909	BOLD:AAZ7886	NZAC04036909	658[0n]	2		0[n]			0[n]			0[n]			0			1	Yes				17-Jan-2008	Helictes	A			Landcare Research, New Zealand Arthropod Collection
NZTER	NZHYM649-10	NZAC04036915		BOLD:AAV6479	NZAC04036915	658[0n]	2	JN306881-SUPPRESSED	0[n]			0[n]			0[n]			0			1	Yes				13-Oct-2006	Kiwi	A			Landcare Research, New Zealand Arthropod Collection
NZHYM	NZHYM465-10	NZAC04036922		BOLD:ABX7454	NZAC04036922	407[0n]	2		0[n]			0[n]			0[n]			0			1	No				21-Feb-2003	Lasioglossum cognatum	A			Landcare Research, New Zealand Arthropod Collection
NZBRX	NZHYM730-11	NZAC04036938	NZAC04036938	BOLD:AAZ1819	NZAC04036938	658[0n]	2		0[n]			0[n]			0[n]			0			1	Yes				22-Dec-2003	Opius	A			Landcare Research, New Zealand Arthropod Collection
NZHYP	NZHYM280-10	NZAC04036939		BOLD:AAK3157	NZAC04036939	658[0n]	2	JN266782	0[n]			0[n]			0[n]			0			1	Yes				12-Nov-2006	Ochetellus glaber	A			Landcare Research, New Zealand Arthropod Collection
NZHYM	NZHYM488-10	NZAC04036950			NZAC04036950	421[0n]	5		0[n]			0[n]			0[n]			0			1	No				17-Jan-2007	Gonatopus zealandicus	A			Landcare Research, New Zealand Arthropod Collection
NZHYP	NZHYM453-10	NZAC04036962		BOLD:AAX2611	NZAC04036962	658[0n]	2		0[n]			0[n]			0[n]			0			1	Yes				19-Jan-2008	Hylaeus perhumilis	A			Landcare Research, New Zealand Arthropod Collection
NZBET	NZHYM674-11	NZAC04036978	NZAC04036978	BOLD:AAV4793	NZAC04036978	613[0n]	1	KF027194	0[n]			0[n]			0[n]			0				No				06-May-2007	Epyris tricristata				Landcare Research, New Zealand Arthropod Collection
NZHYM	NZHYM463-10	NZAC04036994		BOLD:ABX7454	NZAC04036994	407[0n]	2		0[n]			0[n]			0[n]			0			1	No				28-Dec-2005	Lasioglossum cognatum	A			Landcare Research, New Zealand Arthropod Collection
NZHYP	NZHYM334-10	NZAC04036995			NZAC04036995	407[0n]	2		0[n]			0[n]			0[n]			0			1	No				03-Nov-2005	Heteroponera brounii	A			Landcare Research, New Zealand Arthropod Collection
NZHYP	NZHYM695-11	NZAC04036997	NZAC04036997	BOLD:AAZ1765	NZAC04036997	633[0n]	2		0[n]			0[n]			0[n]			0			1	Yes				03-Feb-2006	Meteorus	A			Landcare Research, New Zealand Arthropod Collection
NZHYP	NZHYM335-10	NZAC04036998			NZAC04036998	407[0n]	2		0[n]			0[n]			0[n]			0			1	No				03-Nov-2005	Heteroponera brounii	A			Landcare Research, New Zealand Arthropod Collection
NZHYP	NZHYM272-10	NZAC04036999		BOLD:AAG3977	NZAC04036999	658[0n]	2	JN266780	0[n]			0[n]			0[n]			0			1	Yes				21-May-2006	Iridomyrmex suchieri	A			Landcare Research, New Zealand Arthropod Collection
NZPSF	NZHYM515-10	NZAC04037000		BOLD:AAU1739	NZAC04037000	658[0n]	2	JN306867	0[n]			0[n]			0[n]			0			1	Yes				10-Dec-2006	Pseudofoenus unguiculatus	A			Landcare Research, New Zealand Arthropod Collection
NZCAM	NZHYM034-10	NZAC04037011	NZAC04037011	BOLD:AAV3643	NZAC04037011	639[0n]	1		0[n]			0[n]			0[n]			0				No				15-Mar-2010	Campoplex	A			Landcare Research, New Zealand Arthropod Collection
NZHYP	NZHYM268-10	NZAC04037019		BOLD:AAU2073	NZAC04037019	658[0n]	2	JN283820	0[n]			0[n]			0[n]			0			1	Yes				25-Mar-2004	Pheidole proxima	A			Landcare Research, New Zealand Arthropod Collection
NZHYM	NZHYM312-10	NZAC04037021		BOLD:AAU2694	NZAC04037021	627[0n]	3	JN270717	0[n]			0[n]			0[n]			0			1	Yes				01-Feb-2009	Nylanderia	A			Landcare Research, New Zealand Arthropod Collection
NZBRX	NZHYM1232-11	NZAC04037022	NZAC04037022	BOLD:AAZ9399	NZAC04037022	658[0n]	2		0[n]			0[n]			0[n]			0			1	No				17-Jan-2008	Chorebus thorpei	A			Landcare Research, New Zealand Arthropod Collection
NZHYP	NZHYM254-10	NZAC04037025		BOLD:AAA3675	NZAC04037025	658[0n]	2	JN283808	0[n]			0[n]			0[n]			0			1	Yes				07-Nov-2005	Pheidole megacephala	A			Landcare Research, New Zealand Arthropod Collection
NZTER	NZHYM1192-11	NZAC04037028	NZAC04037028	BOLD:AAZ9215	NZAC04037028	574[0n]	2		0[n]			0[n]			0[n]			0			1	No				18-Dec-2010	Barycnellus conlisus	A	Barycnellus conlisus		Landcare Research, New Zealand Arthropod Collection
NZLIS	NZHYM603-10	NZAC04037048		BOLD:AAV8022	NZAC04037048	421[0n]	5	MF966213	0[n]			0[n]			0[n]			0			1	No				22-Nov-2005	Lissonota	A			Landcare Research, New Zealand Arthropod Collection
NZICH	NZHYM595-10	NZAC04037057		BOLD:AAU3740	NZAC04037057	658[0n]	2	JN266273	0[n]			0[n]			0[n]			0			1	Yes				19-Jan-2006	Trathala agnina	A			Landcare Research, New Zealand Arthropod Collection
NZBET	NZHYM582-10	NZAC04037069		BOLD:AAV7266	NZAC04037069	564[0n]	2	JN306870	0[n]			0[n]			0[n]			0			1	Yes				17-Jan-2007	Chilepyris platythelys	A			Landcare Research, New Zealand Arthropod Collection
NZHYM	NZHYM211-10	NZAC04037088		BOLD:AAU1910	NZAC04037088	615[0n]	3		0[n]			0[n]			0[n]			0			1	Yes				01-Oct-2005	Austroponera	A			Landcare Research, New Zealand Arthropod Collection
NZHYP	NZHYM327-10	NZAC04037091		BOLD:AAP4318	NZAC04037091	637[0n]	3		0[n]			0[n]			0[n]			0			1	Yes				12-Dec-2008	Tetramorium grassii	A			Landcare Research, New Zealand Arthropod Collection
NZHYP	NZHYM283-10	NZAC04037103		BOLD:AAU2726	NZAC04037103	658[0n]	2	JN306837	0[n]			0[n]			0[n]			0			1	Yes				09-Nov-2008	Strumigenys perplexa	A			Landcare Research, New Zealand Arthropod Collection
NZHYP	NZHYM447-10	NZAC04037104			NZAC04037104	463[5n]	5		0[n]			0[n]			0[n]			0			1	No				07-Dec-2006	Hylaeus asperithorax	A			Landcare Research, New Zealand Arthropod Collection
NZBET	NZHYM587-10	NZAC04037131		BOLD:AAU2362	NZAC04037131	658[0n]	2	JN306875	0[n]			0[n]			0[n]			0			1	Yes				14-Nov-2000	Eupsenella insulana	A	Eupsenella insulana		Landcare Research, New Zealand Arthropod Collection
NZHYP	NZHYM345-10	NZAC04037141		BOLD:AAU2849	NZAC04037141	635[0n]	3	JN277125	0[n]			0[n]			0[n]			0			1	Yes				15-Jan-2009	Discothyrea antarctica	A			Landcare Research, New Zealand Arthropod Collection
NZICH	NZHYM1161-11	NZAC04037144	NZAC04037144	BOLD:AAZ7718	NZAC04037144	658[0n]	2		0[n]			0[n]			0[n]			0			1	Yes				01-Jan-2008	Diadromus collaris	A			Landcare Research, New Zealand Arthropod Collection
NZBRX	NZHYM734-11	NZAC04037152	NZAC04037152	BOLD:AAZ1867	NZAC04037152	629[0n]	2		0[n]			0[n]			0[n]			0			1	Yes				05-Jun-2002	Opius	A			Landcare Research, New Zealand Arthropod Collection
NZHYM	NZHYM325-10	NZAC04037155		BOLD:AAU2695	NZAC04037155	634[0n]	3	JN270727	0[n]			0[n]			0[n]			0			1	Yes				01-Feb-2009	Nylanderia	A			Landcare Research, New Zealand Arthropod Collection
NZHYP	NZHYM678-11	NZAC04037157	NZAC04037157	BOLD:AAZ1837	NZAC04037157	658[0n]	2		0[n]			0[n]			0[n]			0			1	Yes				26-Jun-2002	Meteorus	A			Landcare Research, New Zealand Arthropod Collection
NZHYP	NZHYM341-10	NZAC04037159		BOLD:AAU2849	NZAC04037159	635[0n]	3	JN277122	0[n]			0[n]			0[n]			0			1	Yes				15-Jan-2009	Discothyrea antarctica	A			Landcare Research, New Zealand Arthropod Collection
NZBRX	NZHYM831-11	NZAC04037169	NZAC04037169	BOLD:AAZ1952	NZAC04037169	658[0n]	2		0[n]			0[n]			0[n]			0			1	Yes				21-Oct-2006	Ascogaster iti	A			Landcare Research, New Zealand Arthropod Collection
NZHYP	NZHYM217-10	NZAC04037194		BOLD:AAU3060	NZAC04037194	658[0n]	2	JN283800	0[n]			0[n]			0[n]			0			1	Yes				16-Nov-2005	Mayriella abstinens	A			Landcare Research, New Zealand Arthropod Collection
NZBRX	NZHYM746-11	NZAC04037196	NZAC04037196	BOLD:ABX9656	NZAC04037196	421[0n]	2		0[n]			0[n]			0[n]			0			1	No				29-Aug-1999	Opius	A			Landcare Research, New Zealand Arthropod Collection
NZHYP	NZHYM226-10	NZAC04037199		BOLD:ABY0929	NZAC04037199	559[1n]	5		0[n]			0[n]			0[n]			0			1	Yes				23-Nov-2005	Huberia striata	A			Landcare Research, New Zealand Arthropod Collection
NZPSF	NZHYM513-10	NZAC04037210		BOLD:AAU1739	NZAC04037210	658[0n]	2	JN306865	0[n]			0[n]			0[n]			0			1	Yes				27-Nov-2005	Pseudofoenus pedunculatus	A			Landcare Research, New Zealand Arthropod Collection
NZTER	NZTER046-10	NZAC04037231	NZAC04037231	BOLD:AAV1987	NZAC04037231	658[0n]	2	JN286100-SUPPRESSED	0[n]			668[0n]	1		0[n]			0				Yes				03-Feb-2006	Diaparsis zealandica		Diaparsis zealandica		Landcare Research, New Zealand Arthropod Collection
NZHYM	NZHYM440-10	NZAC04037249			NZAC04037249	407[0n]	5		0[n]			0[n]			0[n]			0			1	No				01-Oct-2007	Leioproctus pango	A			Landcare Research, New Zealand Arthropod Collection
NZHYM	NZHYM656-10	NZAC04037259T		BOLD:AAU1808	NZAC04037259T	658[0n]	2	JN266032	0[n]			0[n]			0[n]			0			1	Yes				08-Dec-2009	Podagritus	A			Landcare Research, New Zealand Arthropod Collection
NZHYM	NZHYM352-10	NZAC04037282		BOLD:AAU1910	NZAC04037282	637[0n]	3	JN306842	0[n]			0[n]			0[n]			0			1	Yes				15-Jan-2009	Austroponera	A			Landcare Research, New Zealand Arthropod Collection
NZHYM	NZHYM448-10	NZAC04037285		BOLD:ACJ3116	NZAC04037285	620[2n]	3		0[n]			0[n]			0[n]			0			1	Yes				11-Jan-2000	Hylaeus capitosus	A			Landcare Research, New Zealand Arthropod Collection
NZHYP	NZHYM204-10	NZAC04037300		BOLD:AER2106	NZAC04037300	407[1n]	3		0[n]			0[n]			0[n]			0			1	No				06-Aug-2001	Rhytidoponera metallica	A			Landcare Research, New Zealand Arthropod Collection
NZBRX	NZHYM773-11	NZAC04037302	NZAC04037302	BOLD:AAC7809	NZAC04037302	603[0n]	3		0[n]			0[n]			0[n]			0			1	Yes				01-Feb-2004	Aphidius colemani	A			Landcare Research, New Zealand Arthropod Collection
NZBRX	NZHYM723-11	NZAC04037307	NZAC04037307	BOLD:AAZ2912	NZAC04037307	421[0n]	4	MG700353	0[n]			716[0n]		MG700325	0[n]			0			1	No				20-Dec-2009	Metaspathius kuscheli	A			Landcare Research, New Zealand Arthropod Collection
NZHYP	NZHYM278-10	NZAC04037312		BOLD:AAV4905	NZAC04037312	587[0n]	2	JN283822	0[n]			0[n]			0[n]			0			1	Yes				04-Nov-2008	Orectognathus antennatus	A			Landcare Research, New Zealand Arthropod Collection
NZHYP	NZHYM389-10	NZAC04037315		BOLD:AAV8385	NZAC04037315	658[0n]	2	JN266020	0[n]			0[n]			0[n]			0			1	Yes				11-Jan-2000	Tachysphex nigerrimus	A			Landcare Research, New Zealand Arthropod Collection
NZLIS	NZHYM607-10	NZAC04037318		BOLD:AAU3399	NZAC04037318	658[0n]	2	JN263143	0[n]			0[n]			0[n]			0			1	Yes				22-Nov-2005	Lissonota	A			Landcare Research, New Zealand Arthropod Collection
NZHYM	NZHYM315-10	NZAC04037324		BOLD:AAU2694	NZAC04037324	636[0n]	3	JN270720	0[n]			0[n]			0[n]			0			1	Yes				01-Feb-2009	Nylanderia	A			Landcare Research, New Zealand Arthropod Collection
NZBRX	NZHYM871-11	NZAC04037333	NZAC04037333	BOLD:ABX9061	NZAC04037333	530[4n]	5		0[n]			0[n]			0[n]			0			1	Yes				05-Jun-2002	Opius sp7B	A			Landcare Research, New Zealand Arthropod Collection
NZMG	NZHYM571-10	NZAC04037356		BOLD:ACM0018	NZAC04037356	658[0n]	2	JN281990	0[n]			0[n]			0[n]			0			1	Yes				15-Sep-2010	Dolichogenidea	A	Ex Philocryptica polypodii		Landcare Research, New Zealand Arthropod Collection
NZLIS	NZHYM605-10	NZAC04037367		BOLD:AAU3399	NZAC04037367	658[0n]	2	JN263142	0[n]			0[n]			0[n]			0			1	Yes				06-Dec-2005	Lissonota	A			Landcare Research, New Zealand Arthropod Collection
NZTER	NZHYM1188-11	NZAC04037370	NZAC04037370	BOLD:AAW9309	NZAC04037370	627[0n]	5		0[n]			0[n]			0[n]			0			1	Yes				20-Jan-2010	Barycnellus globosus	A	Barycnellus globosus		Landcare Research, New Zealand Arthropod Collection
NZHYM	NZHYM659-10	NZAC04037386		BOLD:AAU1808	NZAC04037386	635[0n]	2		0[n]			0[n]			0[n]			0			1	Yes				08-Dec-2009	Podagritus	A			Landcare Research, New Zealand Arthropod Collection
NZBRX	NZHYM1223-11	NZAC04037397	NZAC04037397	BOLD:AAZ8083	NZAC04037397	517[0n]	2		0[n]			0[n]			0[n]			0			1	No				20-Jun-2005	Aspilota albertica	A		Museum Vouchered:Type Series	Landcare Research, New Zealand Arthropod Collection
NZHYP	NZHYM260-10	NZAC04037404		BOLD:AAU2052	NZAC04037404	658[0n]	2	JN283812	0[n]			0[n]			0[n]			0			1	Yes				27-Sep-2005	Pheidole vigilans	A			Landcare Research, New Zealand Arthropod Collection
NZHYP	NZHYM271-10	NZAC04037405		BOLD:AAG3977	NZAC04037405	658[0n]	2	JN266779	0[n]			0[n]			0[n]			0			1	Yes				01-Dec-2005	Iridomyrmex suchieri	A			Landcare Research, New Zealand Arthropod Collection
NZBRX	NZHYM793-11	NZAC04037411	NZAC04037411	BOLD:AAZ2594	NZAC04037411	658[0n]	2		0[n]			0[n]			0[n]			0			1	Yes				01-Oct-2007	Ephedrus plagiator	A			Landcare Research, New Zealand Arthropod Collection
NZBRX	NZHYM853-11	NZAC04037416	NZAC04037416	BOLD:ABZ8860	NZAC04037416	601[0n]	2		0[n]			0[n]			0[n]			0			1	Yes				06-Mar-2006	Spathius exarator	A			Landcare Research, New Zealand Arthropod Collection
NZBRX	NZHYM188-10	NZAC04037423	NZAC04037423	BOLD:AAG1226	NZAC04037423	628[0n]	1		0[n]			0[n]			0[n]			0				No				01-Apr-2010	Lysiphlebus testaceipes				Landcare Research, New Zealand Arthropod Collection
NZHYM	NZHYM520-10	NZAC04037433		BOLD:AAY1371	NZAC04037433	421[0n]	5		0[n]			0[n]			0[n]			0			1	No				17-Dec-2007	Gasteruption	A			Landcare Research, New Zealand Arthropod Collection
NZLIS	NZHYM606-10	NZAC04037445		BOLD:AAU3399	NZAC04037445	421[0n]	5	MF966209	0[n]			0[n]			0[n]			0			1	No				22-Nov-2005	Lissonota	A			Landcare Research, New Zealand Arthropod Collection
NZTER	NZTER045-10	NZAC04037460	NZAC04037460	BOLD:AAV3001	NZAC04037460	421[1n]	5		0[n]			672[0n]	1		0[n]			0				No				19-Nov-2009	Zealochus stepheni		Zealochus stepheni		Landcare Research, New Zealand Arthropod Collection
NZBET	NZHYM572-10	NZAC04037466		BOLD:ABW4826	NZAC04037466	407[0n]	4	KF027184	0[n]			0[n]			0[n]			0			1	No				17-Jan-2007	Goniozus jamiei	A			Landcare Research, New Zealand Arthropod Collection
NZHYP	NZHYM236-10	NZAC04037469		BOLD:AAA5578	NZAC04037469	658[0n]	2	JN283801	0[n]			0[n]			0[n]			0			1	Yes				23-Apr-2000	Tetramorium bicarinatum	A			Landcare Research, New Zealand Arthropod Collection
NZHYM	NZHYM462-10	NZAC04037479		BOLD:ABX7454	NZAC04037479	407[0n]	2		0[n]			0[n]			0[n]			0			1	No				28-Dec-2005	Lasioglossum cognatum	A			Landcare Research, New Zealand Arthropod Collection
NZHYM	NZHYM441-10	NZAC04037497		BOLD:AFO7659	NZAC04037497	407[0n]	3		0[n]			0[n]			0[n]			0			1	No				01-Oct-2007	Leioproctus pango	A			Landcare Research, New Zealand Arthropod Collection
NZHYM	NZHYM662-10	NZAC04037507			NZAC04037507	421[0n]	5		0[n]			0[n]			0[n]			0			1	No				08-Dec-2009	Priocnemis ordishi	A			Landcare Research, New Zealand Arthropod Collection
NZBRX	NZHYM1222-11	NZAC04037510	NZAC04037510	BOLD:AAZ8083	NZAC04037510	575[0n]	2		0[n]			0[n]			0[n]			0			1	No				19-Jun-2005	Aspilota albertica	A		Museum Vouchered:Type Series	Landcare Research, New Zealand Arthropod Collection
NZHYM	NZHYM665-10	NZAC04037518		BOLD:ADB1805	NZAC04037518	421[0n]	5		0[n]			0[n]			0[n]			0			1	No				08-Dec-2009	Lasioglossum sordidum	A			Landcare Research, New Zealand Arthropod Collection
NZHYP	NZHYM261-10	NZAC04037528		BOLD:AAU2052	NZAC04037528	637[0n]	2	JN283813	0[n]			0[n]			0[n]			0			1	Yes				04-May-2006	Pheidole vigilans	A			Landcare Research, New Zealand Arthropod Collection
NZTER	NZTER044-10	NZAC04037530	NZAC04037530	BOLD:AAV3001	NZAC04037530	421[0n]	5		0[n]			672[0n]	1		0[n]			0				No				19-Nov-2009	Zealochus stepheni		Zealochus stepheni		Landcare Research, New Zealand Arthropod Collection
NZHYP	NZHYM206-10	NZAC04037536		BOLD:AER2106	NZAC04037536	614[0n]	3		0[n]			0[n]			0[n]			0			1	Yes				06-Aug-2001	Rhytidoponera metallica	A			Landcare Research, New Zealand Arthropod Collection
NZHYM	NZHYM454-10	NZAC04037544		BOLD:ACU4256	NZAC04037544	407[0n]	2		0[n]			0[n]			0[n]			0			1	No				20-Oct-2001	Hylaeus relegatus	A			Landcare Research, New Zealand Arthropod Collection
NZHYP	NZHYM232-10	NZAC04037558		BOLD:ADT3744	NZAC04037558	596[0n]	2		0[n]			0[n]			0[n]			0			1	No				26-Mar-2001	Monomorium sahlbergi	A			Landcare Research, New Zealand Arthropod Collection
NZHYP	NZHYM328-10	NZAC04037563		BOLD:AAP4318	NZAC04037563	638[0n]	3		0[n]			0[n]			0[n]			0			1	Yes				12-Dec-2008	Tetramorium grassii	A			Landcare Research, New Zealand Arthropod Collection
NZBRX	NZHYM724-11	NZAC04037569	NZAC04037569	BOLD:AAZ2912	NZAC04037569	627[0n]	2	MG700369	0[n]			0[n]			0[n]			0			1	Yes				12-Dec-2009	Metaspathius kuscheli	A			Landcare Research, New Zealand Arthropod Collection
NZHYP	NZHYM242-10	NZAC04037570		BOLD:AAZ2652	NZAC04037570	558[0n]	2		0[n]			0[n]			0[n]			0			1	No				14-May-2007	Strumigenys xenos	A			Landcare Research, New Zealand Arthropod Collection
NZICH	NZHYM1163-11	NZAC04037590	NZAC04037590	BOLD:AAZ7718	NZAC04037590	658[0n]	2		0[n]			0[n]			0[n]			0			1	Yes				01-Mar-2008	Diadromus collaris	A			Landcare Research, New Zealand Arthropod Collection
NZTER	NZTER038-10	NZAC04037595	NZAC04037595	BOLD:AAV1987	NZAC04037595	630[0n]	2	JN286096-SUPPRESSED	0[n]			668[0n]	1		0[n]			0				Yes				21-Dec-2005	Diaparsis zealandica		Diaparsis zealandica		Landcare Research, New Zealand Arthropod Collection
NZBET	NZHYM576-10	NZAC04037605		BOLD:ABW4826	NZAC04037605	625[0n]	5	KF027185	0[n]			0[n]			0[n]			0			1	Yes				14-Apr-1999	Goniozus jamiei	A			Landcare Research, New Zealand Arthropod Collection
NZBRX	NZHYM814-11	NZAC04037609	NZAC04037609	BOLD:AAZ1874	NZAC04037609	658[0n]	2		0[n]			0[n]			0[n]			0			1	Yes				04-Mar-2005	Aleiodes	A			Landcare Research, New Zealand Arthropod Collection
NZHYP	NZHYM286-10	NZAC04037610		BOLD:AAU2726	NZAC04037610	658[0n]	2	JN306840	0[n]			0[n]			0[n]			0			1	Yes				09-Nov-2008	Strumigenys perplexa	A			Landcare Research, New Zealand Arthropod Collection
NZHYP	NZHYM216-10	NZAC04037613		BOLD:AAU3060	NZAC04037613	658[0n]	2	JN283799	0[n]			0[n]			0[n]			0			1	Yes				16-Nov-2005	Mayriella abstinens	A			Landcare Research, New Zealand Arthropod Collection
NZHYP	NZHYM485-10	NZAC04037618		BOLD:AAV6918	NZAC04037618	657[1n]	2	JN306856	0[n]			0[n]			0[n]			0			1	Yes				31-Dec-2006	Gonatopus zealandicus	A			Landcare Research, New Zealand Arthropod Collection
NZHYP	NZHYM688-11	NZAC04037632	NZAC04037632	BOLD:AAF8678	NZAC04037632	633[0n]	2		0[n]			0[n]			0[n]			0			1	Yes				01-Jan-2008	Microctonus hyperodae	A			Landcare Research, New Zealand Arthropod Collection
NZHYP	NZHYM503-10	NZAC04037635			NZAC04037635	573[0n]	3		0[n]			0[n]			0[n]			0			1	No				01-Feb-2002	Bocchus thorpei	A			Landcare Research, New Zealand Arthropod Collection
NZHYP	NZHYM262-10	NZAC04037645		BOLD:AAU2052	NZAC04037645	658[0n]	2	JN283814	0[n]			0[n]			0[n]			0			1	Yes				04-May-2006	Pheidole vigilans	A			Landcare Research, New Zealand Arthropod Collection
NZHYP	NZHYM284-10	NZAC04037652		BOLD:AAU2726	NZAC04037652	658[0n]	2	JN306838	0[n]			0[n]			0[n]			0			1	Yes				09-Nov-2008	Strumigenys perplexa	A			Landcare Research, New Zealand Arthropod Collection
NZHYP	NZHYM681-11	NZAC04037659	NZAC04037659	BOLD:AAU8187	NZAC04037659	421[0n]	2		0[n]			0[n]			0[n]			0			1	No				11-May-2000	Meteorus pulchricornis	A			Landcare Research, New Zealand Arthropod Collection
NZHYP	NZHYM1175-11	NZAC04037663	NZAC04037663	BOLD:AAZ9782	NZAC04037663	633[1n]	2		0[n]			0[n]			0[n]			0			1	Yes				19-Mar-2003	Xanthopimpla rhopaloceros	A			Landcare Research, New Zealand Arthropod Collection
NZBRX	NZHYM815-11	NZAC04037665	NZAC04037665	BOLD:ABY9613	NZAC04037665	658[0n]	2		0[n]			0[n]			0[n]			0			1	Yes				01-Dec-2005	Aleiodes	A			Landcare Research, New Zealand Arthropod Collection
NZHYP	NZHYM250-10	NZAC04037674		BOLD:AAU2859	NZAC04037674	658[0n]	2	JN283805	0[n]			0[n]			0[n]			0			1	Yes				04-Apr-2006	Solenopsis	A			Landcare Research, New Zealand Arthropod Collection
NZHYP	NZHYM277-10	NZAC04037680		BOLD:AAV4905	NZAC04037680	658[0n]	2	JN283821	0[n]			0[n]			0[n]			0			1	Yes				04-Nov-2008	Orectognathus antennatus	A			Landcare Research, New Zealand Arthropod Collection
NZHYP	NZHYM263-10	NZAC04037684		BOLD:AAU2052	NZAC04037684	658[0n]	2	JN283815	0[n]			0[n]			0[n]			0			1	Yes				27-Sep-2005	Pheidole vigilans	A			Landcare Research, New Zealand Arthropod Collection
NZHYP	NZHYM249-10	NZAC04037687	NZAC04037687	BOLD:AAU2859	NZAC04037687	658[0n]	2	JN283804	0[n]			0[n]			0[n]			0			1	Yes				04-Apr-2006	Solenopsis	A			Landcare Research, New Zealand Arthropod Collection
NZBET	NZHYM581-10	NZAC04037698		BOLD:ABW2119	NZAC04037698	407[0n]	4	KF027188	0[n]			0[n]			0[n]			0			1	No				21-May-2000	Goniozus jacintae	A			Landcare Research, New Zealand Arthropod Collection
NZHYP	NZHYM256-10	NZAC04037704		BOLD:AAA3675	NZAC04037704	658[0n]	2	JN283810	0[n]			0[n]			0[n]			0			1	Yes				19-Apr-2006	Pheidole megacephala	A			Landcare Research, New Zealand Arthropod Collection
NZBRX	NZHYM870-11	NZAC04037710	NZAC04037710	BOLD:AAZ7001	NZAC04037710	658[1n]	4		0[n]			0[n]			0[n]			0			1	Yes				22-Feb-2005	Opius cinerariae	A			Landcare Research, New Zealand Arthropod Collection
NZBRX	NZHYM818-11	NZAC04037717	NZAC04037717	BOLD:AAZ2954	NZAC04037717	658[0n]	2		0[n]			0[n]			0[n]			0			1	Yes				01-Feb-2002	Ascogaster bicolorata	A			Landcare Research, New Zealand Arthropod Collection
NZHYP	NZHYM193-10	NZAC04037718		BOLD:AAU1995	NZAC04037718	658[0n]	2	JN306823	0[n]			0[n]			0[n]			0			1	Yes				20-Jan-2005	Amblyopone australis	A			Landcare Research, New Zealand Arthropod Collection
NZHYP	NZHYM866-11	NZAC04037723	NZAC04037723	BOLD:AAZ2366	NZAC04037723	658[0n]	2		0[n]			0[n]			0[n]			0			1	Yes				13-Nov-2006	Syntretus NZsp1	A			Landcare Research, New Zealand Arthropod Collection
NZBRX	NZHYM705-11	NZAC04037732	NZAC04037732	BOLD:AAZ1947	NZAC04037732	658[0n]	2		0[n]			0[n]			0[n]			0			1	Yes				21-Dec-2005	Macrocentrus rubromaculatus	A			Landcare Research, New Zealand Arthropod Collection
NZBRX	NZHYM832-11	NZAC04037742	NZAC04037742	BOLD:AAZ1952	NZAC04037742	658[0n]	2		0[n]			0[n]			0[n]			0			1	Yes				21-Oct-2006	Ascogaster iti	A			Landcare Research, New Zealand Arthropod Collection
NZMG	NZHYM569-10	NZAC04037757		BOLD:ACM0018	NZAC04037757	658[0n]	2	JN281988	0[n]			0[n]			0[n]			0			1	Yes				15-Sep-2010	Dolichogenidea	A	Ex Philocryptica polypodii		Landcare Research, New Zealand Arthropod Collection
NZHYP	NZHYM432-10	NZAC04037763		BOLD:AAS2892	NZAC04037763	658[0n]	2	JN273626	0[n]			0[n]			0[n]			0			1	Yes				23-Feb-2001	Hyleoides concinna	A			Landcare Research, New Zealand Arthropod Collection
NZHYP	NZHYM858-11	NZAC04037773	NZAC04037773		NZAC04037773	421[0n]	4		0[n]			0[n]			0[n]			0			1	No				26-Feb-2006	Cryptoxilos thorpei	A			Landcare Research, New Zealand Arthropod Collection
NZHYP	NZHYM689-11	NZAC04037791	NZAC04037791	BOLD:AAF8678	NZAC04037791	633[0n]	2		0[n]			0[n]			0[n]			0			1	Yes				01-Jan-2008	Microctonus hyperodae	A			Landcare Research, New Zealand Arthropod Collection
NZHYP	NZHYM865-11	NZAC04037792	NZAC04037792	BOLD:AAZ2366	NZAC04037792	658[0n]	2		0[n]			0[n]			0[n]			0			1	Yes				06-Dec-2001	Syntretus	A			Landcare Research, New Zealand Arthropod Collection
NZICH	NZHYM035-10	NZAC04037803	NZAC04037803	BOLD:AAV4309		638[0n]	1		0[n]			0[n]			0[n]			0				No				15-Mar-2010	Mesochorus	A			Landcare Research, New Zealand Arthropod Collection
NZHYP	NZHYM329-10	NZAC04037815		BOLD:AAP4318	NZAC04037815	635[0n]	3	JN283823	0[n]			0[n]			0[n]			0			1	Yes				12-Dec-2008	Tetramorium grassii	A			Landcare Research, New Zealand Arthropod Collection
NZBRX	NZHYM706-11	NZAC04037818	NZAC04037818	BOLD:ACI6134	NZAC04037818	658[0n]	2		0[n]			0[n]			0[n]			0			1	Yes				21-Dec-2005	Macrocentrus rubromaculatus	A			Landcare Research, New Zealand Arthropod Collection
NZBRX	NZHYM615-10	NZAC04037823		BOLD:AAG1226	NZAC04037823	658[0n]	2	JN262242	0[n]			0[n]			0[n]			0			1	Yes				12-Jul-2010	Lysiphlebus testaceipes	A			Landcare Research, New Zealand Arthropod Collection
NZBET	NZHYM580-10	NZAC04037836		BOLD:ABW2119	NZAC04037836	628[0n]	5	KF027189	0[n]			0[n]			0[n]			0			1	Yes				06-Feb-1999	Goniozus jacintae	A			Landcare Research, New Zealand Arthropod Collection
NZHYM	NZHYM359-10	NZAC04037837		BOLD:AAU1910	NZAC04037837	637[0n]	3	JN306849	0[n]			0[n]			0[n]			0			1	Yes				12-Dec-2008	Austroponera	A			Landcare Research, New Zealand Arthropod Collection
NZHYM	NZHYM518-10	NZAC04037842		BOLD:AAY1371	NZAC04037842	621[0n]	5		0[n]			0[n]			0[n]			0			1	Yes				17-Dec-2007	Gasteruption	A			Landcare Research, New Zealand Arthropod Collection
NZICH	NZHYM061-10	NZAC04037848	NZAC04037848	BOLD:AAV0470	NZAC04037848	638[0n]	1		0[n]			0[n]			0[n]			0				No				13-Mar-2010	Aclastus	A			Landcare Research, New Zealand Arthropod Collection
NZBRX	NZHYM729-11	NZAC04037849	NZAC04037849	BOLD:AAZ1819	NZAC04037849	658[0n]	2		0[n]			0[n]			0[n]			0			1	Yes				03-Feb-2002	Opius	A			Landcare Research, New Zealand Arthropod Collection
NZBET	NZHYM586-10	NZAC04037852		BOLD:AAU2362	NZAC04037852	658[0n]	2	JN306874	0[n]			0[n]			0[n]			0			1	Yes				08-Aug-2003	Eupsenella insulana	A	Eupsenella insulana		Landcare Research, New Zealand Arthropod Collection
NZORT	NZHYM1179-11	NZAC04037858	NZAC04037858	BOLD:AAU5395	NZAC04037858	658[0n]	2		0[n]			0[n]			0[n]			0			1	Yes				01-Jan-2008	Helictes	A			Landcare Research, New Zealand Arthropod Collection
NZORT	NZHYM1183-11	NZAC04037871	NZAC04037871	BOLD:AAZ7886	NZAC04037871	658[0n]	2		0[n]			0[n]			0[n]			0			1	Yes				17-Jan-2008	Helictes	A			Landcare Research, New Zealand Arthropod Collection
NZTER	NZHYM646-10	NZAC04037876		BOLD:AEH1856	NZAC04037876	623[0n]	2		0[n]			0[n]			0[n]			0			1	Yes				15-Jan-2006	Barycnellus globosus	A	Barycnellus globosus		Landcare Research, New Zealand Arthropod Collection
NZHYP	NZHYM428-10	NZAC04037885		BOLD:AAU3276	NZAC04037885	658[0n]	2	JN265887	0[n]			0[n]			0[n]			0			1	Yes				01-Jan-2008	Nesocolletes paahaumaa	A			Landcare Research, New Zealand Arthropod Collection
NZHYP	NZHYM302-10	NZAC04037895		BOLD:AAX8686	NZAC04037895	638[0n]	3		0[n]			0[n]			0[n]			0			1	Yes				14-Jun-2008	Rhytidoponera chalybaea	A			Landcare Research, New Zealand Arthropod Collection
NZHYP	NZHYM264-10	NZAC04037909		BOLD:AAU2073	NZAC04037909	658[0n]	2	JN283816	0[n]			0[n]			0[n]			0			1	Yes				25-Mar-2004	Pheidole proxima	A			Landcare Research, New Zealand Arthropod Collection
NZTER	NZHYM1190-11	NZAC04037919	NZAC04037919	BOLD:AAZ9215	NZAC04037919	586[0n]	2		0[n]			0[n]			0[n]			0			1	No				18-Dec-2010	Barycnellus conlisus	A	Barycnellus conlisus		Landcare Research, New Zealand Arthropod Collection
NZHYP	NZHYM563-10	NZAC04037927		BOLD:AAV7680	NZAC04037927	614[2n]	2		0[n]			0[n]			0[n]			0			1	No				25-Apr-2010	Spilomicrus helosciomyzae	A			Landcare Research, New Zealand Arthropod Collection
NZBRX	NZHYM1194-11	NZAC04037939	NZAC04037939	BOLD:ADA8712	NZAC04037939	605[0n]	2		0[n]			0[n]			0[n]			0			1	No				17-Dec-2005	Alysia manducator	A			Landcare Research, New Zealand Arthropod Collection
NZHYM	NZHYM323-10	NZAC04037951		BOLD:AAU2694	NZAC04037951	636[0n]	3	JN270725	0[n]			0[n]			0[n]			0			1	Yes				01-Feb-2009	Nylanderia	A			Landcare Research, New Zealand Arthropod Collection
NZBRX	NZHYM768-11	NZAC04037957	NZAC04037967	BOLD:AAZ1867	NZAC04037967	539[0n]	2		0[n]			0[n]			0[n]			0			1	No				15-Oct-2001	Opius	A			Landcare Research, New Zealand Arthropod Collection	sample number NZAC04037957 should be NZAC04037967
NZHYP	NZHYM497-10	NZAC04037980		BOLD:ABY3090	NZAC04037980	563[0n]	4		0[n]			0[n]			0[n]			0			1	Yes				28-Dec-2007	Dryinus koebelei	A			Landcare Research, New Zealand Arthropod Collection
NZTER	NZTER048-10	NZAC04037997	NZAC04037997	BOLD:AAV1987	NZAC04037997	630[0n]	2	JN286101-SUPPRESSED	0[n]			668[0n]	1		0[n]			0				Yes				03-Feb-2006	Diaparsis zealandica		Diaparsis zealandica		Landcare Research, New Zealand Arthropod Collection
NZHYM	NZHYM666-10	NZAC04038002		BOLD:AAU5249	NZAC04038002	575[0n]	2	JN277136	0[n]			0[n]			0[n]			0			1	Yes				08-Dec-2009	Oxyserphus baini	A			Landcare Research, New Zealand Arthropod Collection
NZHYM	NZHYM524-10	NZAC04038004			NZAC04038004	421[0n]	5		0[n]			0[n]			0[n]			0			1	No				17-Jan-2008	Gasteruption	A			Landcare Research, New Zealand Arthropod Collection
NZMG	NZHYM568-10	NZAC04038008	NZAC04038008	BOLD:AAU2976	NZAC04038008	658[0n]	2	JN281987	0[n]			0[n]			0[n]			0			1	Yes				15-Jun-2010	Notogaster	A	New Genus		Landcare Research, New Zealand Arthropod Collection
NZHYP	NZHYM477-10	NZAC04038019		BOLD:AAF4164	NZAC04038019	624[0n]	5		0[n]			0[n]			0[n]			0			1	Yes				17-Jan-2007	Ancistrocerus gazella	A			Landcare Research, New Zealand Arthropod Collection
NZHYM	NZHYM415-10	NZAC04038963		BOLD:AAU3570	NZAC04038963	658[0n]	2	JN306854	0[n]			0[n]			0[n]			0			1	Yes				12-Jan-2006	Spilomena elegantula	A			Landcare Research, New Zealand Arthropod Collection
NZHYM	NZHYM414-10	NZAC04039013		BOLD:AAU3569	NZAC04039013	407[0n]	4		0[n]			0[n]			0[n]			0			1	No				13-Jan-2006	Spilomena elegantula	A			Landcare Research, New Zealand Arthropod Collection
NZHYM	NZHYM413-10	NZAC04039097		BOLD:AAU3569	NZAC04039097	658[0n]	2	JN306853	0[n]			0[n]			0[n]			0			1	Yes				01-Jan-2000	Spilomena elegantula	A			Landcare Research, New Zealand Arthropod Collection
NZHYP	NZHYM394-10	NZAC04039175		BOLD:AAU2722	NZAC04039175	658[0n]	2	JN266023	0[n]			0[n]			0[n]			0			1	Yes				11-Mar-2008	Pison ruficorne	A			Landcare Research, New Zealand Arthropod Collection
NZHYP	NZHYM396-10	NZAC04039195		BOLD:AAU2722	NZAC04039195	658[0n]	2	JN266025	0[n]			0[n]			0[n]			0			1	Yes				24-Dec-2007	Pison ruficorne	A			Landcare Research, New Zealand Arthropod Collection
NZHYP	NZHYM397-10	NZAC04039207		BOLD:AAU2722	NZAC04039207	658[0n]	2	JN266026	0[n]			0[n]			0[n]			0			1	Yes				02-Nov-2007	Pison ruficorne	A			Landcare Research, New Zealand Arthropod Collection
NZHYP	NZHYM395-10	NZAC04039253		BOLD:AAU2722	NZAC04039253	658[0n]	2	JN266024	0[n]			0[n]			0[n]			0			1	Yes				13-Mar-2008	Pison ruficorne	A			Landcare Research, New Zealand Arthropod Collection
NZHYP	NZHYM195-10	NZAC04039455		BOLD:ABX8131	NZAC04039455	615[0n]	5		0[n]			0[n]			0[n]			0			1	Yes				07-Jun-2003	Amblyopone saundersi	A			Landcare Research, New Zealand Arthropod Collection
NZHYP	NZHYM196-10	NZAC04039972		BOLD:AAV9963	NZAC04039972	658[0n]	2	JN306825	0[n]			0[n]			0[n]			0			1	Yes				14-Aug-2006	Amblyopone saundersi	A			Landcare Research, New Zealand Arthropod Collection
NZHYP	NZHYM214-10	NZAC04041179		BOLD:AAU3060	NZAC04041179	619[0n]	2	JN283797	0[n]			0[n]			0[n]			0			1	Yes				25-Mar-2006	Mayriella abstinens	A			Landcare Research, New Zealand Arthropod Collection
NZHYP	NZHYM215-10	NZAC04041222		BOLD:AAU3060	NZAC04041222	658[0n]	2	JN283798	0[n]			0[n]			0[n]			0			1	Yes				28-Oct-2005	Mayriella abstinens	A			Landcare Research, New Zealand Arthropod Collection
NZHYP	NZHYM208-10	NZAC04041265		BOLD:AAV7722	NZAC04041265	658[0n]	2	JN283796	0[n]			0[n]			0[n]			0			1	Yes				20-Feb-2008	Cardiocondyla minutior	A			Landcare Research, New Zealand Arthropod Collection
NZCAM	NZHYM1955-12	NZAC04043270	NZAC04043270	BOLD:ACB7919	NZAC04043270	658[0n]	2		0[n]			0[n]			0[n]			0			1	Yes				23-Nov-2011	Casinaria	A			Landcare Research, New Zealand Arthropod Collection
NZICH	NZHYM1617-12	NZAC04043279	NZAC04043279	BOLD:ABY0811	NZAC04043279	658[0n]	2		0[n]			0[n]			0[n]			0			1	Yes				06-Dec-2011	Aclastus	A			Landcare Research, New Zealand Arthropod Collection
NZICH	NZHYM1331-12	NZAC04043281	NZAC04043281	BOLD:AAV3234		618[0n]	2		0[n]			0[n]			0[n]			0				Yes				23-Nov-2011	Aclastus	A			Landcare Research, New Zealand Arthropod Collection
NZCAM	NZHYM1413-12	NZAC04043282	NZAC04043282	BOLD:ABX8250	NZAC04043282	657[0n]	2		0[n]			0[n]			0[n]			0				Yes				20-Dec-2011	Dusona	A	Dusona stramineipes		Landcare Research, New Zealand Arthropod Collection
NZDEG	NZHYM1770-12	NZAC04043290	NZAC04043290	BOLD:ABZ8015	NZAC04043290	661[0n]	2		0[n]			0[n]			0[n]			0			1	Yes				23-Nov-2011	Aucklandella	A			Landcare Research, New Zealand Arthropod Collection
NZICH	NZHYM1621-12	NZAC04043293	NZAC04043293	BOLD:ABY0811	NZAC04043293	658[0n]	2		0[n]			0[n]			0[n]			0			1	Yes				20-Dec-2011	Aclastus	A			Landcare Research, New Zealand Arthropod Collection
NZICH	NZHYM1425-12	NZAC04043294	NZAC04043294	BOLD:AAZ7718	NZAC04043294	666[0n]	2		0[n]			0[n]			0[n]			0				Yes				20-Dec-2011	Diadromus collaris	A			Landcare Research, New Zealand Arthropod Collection
NZORT	NZHYM1403-12	NZAC04043298	NZAC04043298	BOLD:AAV4300	NZAC04043298	666[0n]	2		0[n]			0[n]			0[n]			0				Yes				20-Dec-2011	Megastylus	A			Landcare Research, New Zealand Arthropod Collection
NZDEG	NZHYM1692-12	NZAC04043301	NZAC04043301	BOLD:AAV0464	NZAC04043301	658[0n]	2		0[n]			0[n]			0[n]			0			1	Yes				23-Nov-2011	Aucklandella	A			Landcare Research, New Zealand Arthropod Collection
NZCAM	NZHYM1890-12	NZAC04043303	NZAC04043303	BOLD:ACB8276	NZAC04043303	658[0n]	2		0[n]			0[n]			0[n]			0			1	Yes				20-Dec-2011	Campoplex	A			Landcare Research, New Zealand Arthropod Collection
NZICH	NZHYM1650-12	NZAC04043310	NZAC04043310	BOLD:AEH0949	NZAC04043310	658[2n]	2		0[n]			0[n]			0[n]			0			1	Yes				06-Dec-2011	Mesochorus	A			Landcare Research, New Zealand Arthropod Collection
NZCAM	NZHYM1888-12	NZAC04043312	NZAC04043312	BOLD:ABY0950	NZAC04043312	658[0n]	2		0[n]			0[n]			0[n]			0			1	Yes				23-Nov-2011	Campoplex	A			Landcare Research, New Zealand Arthropod Collection
NZCAM	NZHYM1881-12	NZAC04043316	NZAC04043316	BOLD:ABX8628	NZAC04043316	658[0n]	2		0[n]			0[n]			0[n]			0			1	Yes				23-Nov-2011	Campoletis	A			Landcare Research, New Zealand Arthropod Collection
NZICH	NZHYM1587-12	NZAC04043320	NZAC04043320	BOLD:ABY0810	NZAC04043320	658[0n]	2		0[n]			0[n]			0[n]			0			1	Yes				20-Dec-2011	Isdromas	A			Landcare Research, New Zealand Arthropod Collection
NZDEG	NZHYM1764-12	NZAC04043322	NZAC04043322	BOLD:ACB8517	NZAC04043322	658[0n]	2		0[n]			0[n]			0[n]			0			1	Yes				23-Nov-2011	Aucklandella	A			Landcare Research, New Zealand Arthropod Collection
NZCAM	NZHYM1864-12	NZAC04043323	NZAC04043323	BOLD:AAV3646	NZAC04043323	658[0n]	2		0[n]			0[n]			0[n]			0			1	Yes				23-Nov-2011	Campoplex	A			Landcare Research, New Zealand Arthropod Collection
NZICH	NZHYM1643-12	NZAC04043324	NZAC04043324	BOLD:ABX7701	NZAC04043324	658[0n]	2		0[n]			0[n]			0[n]			0			1	Yes				20-Dec-2011	Phygadeuontinae	A	New genus		Landcare Research, New Zealand Arthropod Collection
NZICH	NZHYM1668-12	NZAC04043329	NZAC04043329	BOLD:AAV6478	NZAC04043329	658[0n]	2		0[n]			0[n]			0[n]			0			1	Yes				20-Dec-2011	Kiwi	A			Landcare Research, New Zealand Arthropod Collection
NZCAM	NZHYM1889-12	NZAC04043330	NZAC04043330	BOLD:ABY0950	NZAC04043330	658[0n]	2		0[n]			0[n]			0[n]			0			1	Yes				23-Nov-2011	Campoplex	A			Landcare Research, New Zealand Arthropod Collection
NZDEG	NZHYM1791-12	NZAC04043335	NZAC04043335	BOLD:AAH7290	NZAC04043335	661[0n]	2		0[n]			0[n]			0[n]			0			1	Yes				23-Nov-2011	Aucklandella	A			Landcare Research, New Zealand Arthropod Collection
NZICH	NZHYM1662-12	NZAC04043344	NZAC04043344	BOLD:ABW8193	NZAC04043344	634[0n]	2		0[n]			0[n]			0[n]			0			1	Yes				20-Dec-2011	Aclastus	A			Landcare Research, New Zealand Arthropod Collection
NZICH	NZHYM1460-12	NZAC04043350	NZAC04043350	BOLD:ABX7701	NZAC04043350	657[0n]	2		0[n]			0[n]			0[n]			0				Yes				20-Dec-2011	Phygadeuontinae	A	New genus		Landcare Research, New Zealand Arthropod Collection
NZCAM	NZHYM1948-12	NZAC04043352	NZAC04043352	BOLD:ACB7181	NZAC04043352	622[0n]	2		0[n]			0[n]			0[n]			0			1	Yes				23-Nov-2011	Diadegma	A			Landcare Research, New Zealand Arthropod Collection
NZDEG	NZHYM1794-12	NZAC04043355	NZAC04043355	BOLD:AAH7292	NZAC04043355	661[0n]	2		0[n]			0[n]			0[n]			0			1	Yes				09-Nov-2011	Aucklandella	A			Landcare Research, New Zealand Arthropod Collection
NZCAM	NZHYM1908-12	NZAC04043356	NZAC04043356	BOLD:ABY0952	NZAC04043356	658[0n]	2		0[n]			0[n]			0[n]			0			1	Yes				06-Dec-2011	Diadegma	A			Landcare Research, New Zealand Arthropod Collection
NZCAM	NZHYM1883-12	NZAC04043357	NZAC04043357	BOLD:ACB7918	NZAC04043357	658[0n]	2		0[n]			0[n]			0[n]			0			1	Yes				20-Dec-2011	Campoletis	A			Landcare Research, New Zealand Arthropod Collection
NZORT	NZHYM1326-12	NZAC04043359	NZAC04043359	BOLD:AAL8917		658[0n]	2		0[n]			0[n]			0[n]			0				Yes				23-Nov-2011	Megastylus	A			Landcare Research, New Zealand Arthropod Collection
NZICH	NZHYM1585-12	NZAC04043361	NZAC04043361	BOLD:ACB3976	NZAC04043361	658[0n]	2		0[n]			0[n]			0[n]			0			1	Yes				23-Nov-2011	Isdromas	A			Landcare Research, New Zealand Arthropod Collection
NZICH	NZHYM1631-12	NZAC04043365	NZAC04043365	BOLD:ACB5253	NZAC04043365	658[0n]	2		0[n]			0[n]			0[n]			0			1	Yes				06-Dec-2011	Isdromas	A			Landcare Research, New Zealand Arthropod Collection
NZCAM	NZHYM1897-12	NZAC04043367	NZAC04043367	BOLD:ACB7353	NZAC04043367	658[0n]	2		0[n]			0[n]			0[n]			0			1	Yes				06-Dec-2011	Diadegma	A			Landcare Research, New Zealand Arthropod Collection
NZICH	NZHYM1671-12	NZAC04043368	NZAC04043368	BOLD:ACB5283	NZAC04043368	658[0n]	2		0[n]			0[n]			0[n]			0			1	Yes				20-Dec-2011	Dichrogaster	A			Landcare Research, New Zealand Arthropod Collection
NZCAM	NZHYM1874-12	NZAC04043370	NZAC04043370	BOLD:AAV3646	NZAC04043370	617[4n]	2		0[n]			0[n]			0[n]			0			1	Yes				20-Dec-2011	Campoplex	A			Landcare Research, New Zealand Arthropod Collection
NZDEG	NZHYM1390-12	NZAC04043374	NZAC04043374	BOLD:ABX9239	NZAC04043374	624[0n]	2		0[n]			0[n]			0[n]			0				No				20-Dec-2011	Aucklandella	A			Landcare Research, New Zealand Arthropod Collection
NZORT	NZHYM1278-12	NZAC04043376	NZAC04043376	BOLD:ABA2489		638[0n]	2		0[n]			0[n]			0[n]			0				Yes				06-Dec-2011	Megastylus	A			Landcare Research, New Zealand Arthropod Collection
NZDEG	NZHYM1738-12	NZAC04043380	NZAC04043380	BOLD:ACB8514	NZAC04043380	658[0n]	2		0[n]			0[n]			0[n]			0			1	Yes				20-Dec-2011	Aucklandella	A			Landcare Research, New Zealand Arthropod Collection
NZCAM	NZHYM1932-12	NZAC04043388	NZAC04043388	BOLD:ACB7920	NZAC04043388	658[0n]	2		0[n]			0[n]			0[n]			0			1	Yes				20-Dec-2011	Campoplex	A			Landcare Research, New Zealand Arthropod Collection
NZICH	NZHYM1620-12	NZAC04043389	NZAC04043389	BOLD:ABY0811	NZAC04043389	658[0n]	2		0[n]			0[n]			0[n]			0			1	Yes				06-Dec-2011	Aclastus	A			Landcare Research, New Zealand Arthropod Collection
NZDEG	NZHYM1741-12	NZAC04043393	NZAC04043393	BOLD:ABZ8015	NZAC04043393	658[0n]	2		0[n]			0[n]			0[n]			0			1	Yes				09-Nov-2011	Aucklandella	A			Landcare Research, New Zealand Arthropod Collection
NZCAM	NZHYM1876-12	NZAC04043395	NZAC04043395	BOLD:AAI3882	NZAC04043395	658[0n]	2		0[n]			0[n]			0[n]			0			1	Yes				23-Nov-2011	Campoplex	A			Landcare Research, New Zealand Arthropod Collection
NZCAM	NZHYM1901-12	NZAC04043399	NZAC04043399	BOLD:ACB8276	NZAC04043399	658[0n]	2		0[n]			0[n]			0[n]			0			1	Yes				20-Dec-2011	Campoplex	A			Landcare Research, New Zealand Arthropod Collection
NZDEG	NZHYM1728-12	NZAC04043403	NZAC04043403	BOLD:ACB8349	NZAC04043403	636[0n]	2		0[n]			0[n]			0[n]			0			1	Yes				20-Dec-2011	Aucklandella	A			Landcare Research, New Zealand Arthropod Collection
NZORT	NZHYM1329-12	NZAC04043405	NZAC04043405	BOLD:AAL8917		658[0n]	2		0[n]			0[n]			0[n]			0				Yes				23-Nov-2011	Megastylus	A			Landcare Research, New Zealand Arthropod Collection
NZICH	NZHYM1271-12	NZAC04043406	NZAC04043406	BOLD:ABW8193		620[3n]	2		0[n]			0[n]			0[n]			0				Yes				06-Dec-2011	Aclastus	A			Landcare Research, New Zealand Arthropod Collection
NZCAM	NZHYM1374-12	NZAC04043411	NZAC04043411	BOLD:ABY0952	NZAC04043411	657[0n]	2		0[n]			0[n]			0[n]			0				Yes				09-Nov-2011	Diadegma	A			Landcare Research, New Zealand Arthropod Collection
NZCAM	NZHYM1877-12	NZAC04043413	NZAC04043413	BOLD:AAI3882	NZAC04043413	658[0n]	2		0[n]			0[n]			0[n]			0			1	Yes				06-Dec-2011	Campoplex	A			Landcare Research, New Zealand Arthropod Collection
NZORT	NZHYM1254-11	NZAC04043414	NZAC04043414	BOLD:AAL8917		607[0n]	2		0[n]			0[n]			0[n]			0				Yes				03-Apr-2008	Megastylus	A			Landcare Research, New Zealand Arthropod Collection
NZDEG	NZHYM1785-12	NZAC04043417	NZAC04043417	BOLD:ACF4049	NZAC04043417	661[0n]	2		0[n]			0[n]			0[n]			0			1	Yes				09-Nov-2011	Aucklandella	A			Landcare Research, New Zealand Arthropod Collection
NZICH	NZHYM1637-12	NZAC04043423	NZAC04043423	BOLD:ABX7701	NZAC04043423	658[0n]	2		0[n]			0[n]			0[n]			0			1	Yes				20-Dec-2011	Phygadeuontinae	A	New genus		Landcare Research, New Zealand Arthropod Collection
NZCAM	NZHYM1893-12	NZAC04043424	NZAC04043424	BOLD:AAV3643	NZAC04043424	658[0n]	2		0[n]			0[n]			0[n]			0			1	Yes				23-Nov-2011	Campoplex	A			Landcare Research, New Zealand Arthropod Collection
NZDEG	NZHYM1723-12	NZAC04043425	NZAC04043425	BOLD:AAH7291	NZAC04043425	658[0n]	2		0[n]			0[n]			0[n]			0			1	Yes				20-Dec-2011	Aucklandella	A			Landcare Research, New Zealand Arthropod Collection
NZDEG	NZHYM1318-12	NZAC04043426	NZAC04043426	BOLD:ABX8498		658[0n]	2		0[n]			0[n]			0[n]			0				Yes				09-Nov-2011	Degithina	A			Landcare Research, New Zealand Arthropod Collection
NZCAM	NZHYM1882-12	NZAC04043427	NZAC04043427	BOLD:ACB7004	NZAC04043427	658[0n]	2		0[n]			0[n]			0[n]			0			1	Yes				20-Dec-2011	Campoletis	A			Landcare Research, New Zealand Arthropod Collection
NZORT	NZHYM1300-12	NZAC04043432	NZAC04043432	BOLD:AAL8917		658[0n]	2		0[n]			0[n]			0[n]			0				Yes				20-Dec-2011	Megastylus	A			Landcare Research, New Zealand Arthropod Collection
NZORT	NZHYM1316-12	NZAC04043439	NZAC04043439	BOLD:AAL8917		658[0n]	2		0[n]			0[n]			0[n]			0				Yes				09-Nov-2011	Megastylus	A			Landcare Research, New Zealand Arthropod Collection
NZCAM	NZHYM1933-12	NZAC04043444	NZAC04043444	BOLD:ACB7024	NZAC04043444	658[0n]	2		0[n]			0[n]			0[n]			0			1	Yes				06-Dec-2011	Diadegma	A			Landcare Research, New Zealand Arthropod Collection
NZICH	NZHYM1459-12	NZAC04043446	NZAC04043446	BOLD:ABX7701	NZAC04043446	657[0n]	2		0[n]			0[n]			0[n]			0				Yes				20-Dec-2011	Phygadeuontinae	A	New genus		Landcare Research, New Zealand Arthropod Collection
NZCAM	NZHYM1886-12	NZAC04043448	NZAC04043448	BOLD:AAV3646	NZAC04043448	658[1n]	2		0[n]			0[n]			0[n]			0			1	Yes				23-Nov-2011	Campoplex	A			Landcare Research, New Zealand Arthropod Collection
NZICH	NZHYM1393-12	NZAC04043455	NZAC04043455	BOLD:ABY0810	NZAC04043455	663[0n]	2		0[n]			0[n]			0[n]			0				Yes				20-Dec-2011	Isdromas	A			Landcare Research, New Zealand Arthropod Collection
NZORT	NZHYM1610-12	NZAC04043470	NZAC04043470	BOLD:ACB5047	NZAC04043470	658[0n]	2		0[n]			0[n]			0[n]			0			1	Yes				20-Dec-2011	Helictes	A			Landcare Research, New Zealand Arthropod Collection
NZDEG	NZHYM1344-12	NZAC04043471	NZAC04043471	BOLD:ABX9928		658[0n]	2		0[n]			0[n]			0[n]			0				Yes				06-Dec-2011	Levansa	A	Levansa		Landcare Research, New Zealand Arthropod Collection
NZCAM	NZHYM1934-12	NZAC04043473	NZAC04043473	BOLD:ACB7024	NZAC04043473	658[0n]	2		0[n]			0[n]			0[n]			0			1	Yes				23-Nov-2011	Diadegma	A			Landcare Research, New Zealand Arthropod Collection
NZICH	NZHYM1325-12	NZAC04043474	NZAC04043474	BOLD:AAV3234		658[0n]	2		0[n]			0[n]			0[n]			0				Yes				23-Nov-2011	Aclastus	A			Landcare Research, New Zealand Arthropod Collection
NZDEG	NZHYM1717-12	NZAC04043479	NZAC04043479	BOLD:ACB8514	NZAC04043479	658[0n]	2		0[n]			0[n]			0[n]			0			1	Yes				20-Dec-2011	Aucklandella	A			Landcare Research, New Zealand Arthropod Collection
NZCAM	NZHYM1920-12	NZAC04043482	NZAC04043482	BOLD:ACB7351	NZAC04043482	658[0n]	2		0[n]			0[n]			0[n]			0			1	Yes				20-Dec-2011	Campoletis	A			Landcare Research, New Zealand Arthropod Collection
NZCAM	NZHYM1898-12	NZAC04043485	NZAC04043485	BOLD:ABY0950	NZAC04043485	658[0n]	2		0[n]			0[n]			0[n]			0			1	Yes				23-Nov-2011	Campoplex	A			Landcare Research, New Zealand Arthropod Collection
NZDEG	NZHYM1699-12	NZAC04043489	NZAC04043489	BOLD:ACB8515	NZAC04043489	658[0n]	2		0[n]			0[n]			0[n]			0			1	Yes				20-Dec-2011	Levansa	A	Levansa		Landcare Research, New Zealand Arthropod Collection
NZCAM	NZHYM1944-12	NZAC04043491	NZAC04043491	BOLD:ACB8276	NZAC04043491	658[0n]	2		0[n]			0[n]			0[n]			0			1	Yes				06-Dec-2011	Campoplex	A			Landcare Research, New Zealand Arthropod Collection
NZDEG	NZHYM1743-12	NZAC04043492	NZAC04043492	BOLD:ACB8517	NZAC04043492	658[0n]	2		0[n]			0[n]			0[n]			0			1	Yes				23-Nov-2011	Aucklandella	A			Landcare Research, New Zealand Arthropod Collection
NZDEG	NZHYM1687-12	NZAC04043497	NZAC04043497	BOLD:AAV0464	NZAC04043497	658[0n]	2		0[n]			0[n]			0[n]			0			1	Yes				20-Dec-2011	Aucklandella	A			Landcare Research, New Zealand Arthropod Collection
NZICH	NZHYM1597-12	NZAC04043500	NZAC04043500	BOLD:ACB3976	NZAC04043500	658[0n]	2		0[n]			0[n]			0[n]			0			1	Yes				23-Nov-2011	Isdromas	A			Landcare Research, New Zealand Arthropod Collection
NZDEG	NZHYM1377-12	NZAC04043505	NZAC04043505	BOLD:ABX9240	NZAC04043505	657[0n]	2		0[n]			0[n]			0[n]			0				Yes				20-Dec-2011	Aucklandella	A			Landcare Research, New Zealand Arthropod Collection
NZDEG	NZHYM1342-12	NZAC04043515	NZAC04043515	BOLD:AAV1461		658[0n]	2		0[n]			0[n]			0[n]			0				Yes				23-Nov-2011	Degithina	A			Landcare Research, New Zealand Arthropod Collection
NZDEG	NZHYM1440-12	NZAC04043517	NZAC04043517	BOLD:ADO0389	NZAC04043517	657[0n]	2		0[n]			0[n]			0[n]			0				Yes				20-Dec-2011	Degithina	A			Landcare Research, New Zealand Arthropod Collection
NZICH	NZHYM1449-12	NZAC04043520	NZAC04043520	BOLD:ABY0810	NZAC04043520	627[0n]	2		0[n]			0[n]			0[n]			0				No				20-Dec-2011	Isdromas	A			Landcare Research, New Zealand Arthropod Collection
NZDEG	NZHYM1780-12	NZAC04043525	NZAC04043525	BOLD:ACF4049	NZAC04043525	661[0n]	2		0[n]			0[n]			0[n]			0			1	Yes				23-Nov-2011	Aucklandella	A			Landcare Research, New Zealand Arthropod Collection
NZDEG	NZHYM1406-12	NZAC04043526	NZAC04043526	BOLD:ABX9926	NZAC04043526	657[0n]	2		0[n]			0[n]			0[n]			0				Yes				20-Dec-2011	Degithina	A			Landcare Research, New Zealand Arthropod Collection
NZORT	NZHYM1653-12	NZAC04043528	NZAC04043528	BOLD:AAV4300	NZAC04043528	658[0n]	2		0[n]			0[n]			0[n]			0			1	Yes				20-Dec-2011	Megastylus	A			Landcare Research, New Zealand Arthropod Collection
NZICH	NZHYM1408-12	NZAC04043531	NZAC04043531	BOLD:ABX9664	NZAC04043531	645[0n]	2		0[n]			0[n]			0[n]			0				Yes				20-Dec-2011	Lusius	A			Landcare Research, New Zealand Arthropod Collection
NZORT	NZHYM1306-12	NZAC04043532	NZAC04043532	BOLD:ABA2489		658[0n]	2		0[n]			0[n]			0[n]			0				Yes				09-Nov-2011	Megastylus	A			Landcare Research, New Zealand Arthropod Collection
NZCAM	NZHYM1600-12	NZAC04043534	NZAC04043534	BOLD:ACB3877	NZAC04043534	658[0n]	2		0[n]			0[n]			0[n]			0			1	Yes				20-Dec-2011	Diadegma	A			Landcare Research, New Zealand Arthropod Collection
NZDEG	NZHYM1674-12	NZAC04043538	NZAC04043538	BOLD:ABX9238	NZAC04043538	658[0n]	2		0[n]			0[n]			0[n]			0			1	Yes				06-Dec-2011	Degithina	A			Landcare Research, New Zealand Arthropod Collection
NZDEG	NZHYM1319-12	NZAC04043543	NZAC04043543	BOLD:AAV1460		658[0n]	2		0[n]			0[n]			0[n]			0				Yes				09-Nov-2011	Degithina	A			Landcare Research, New Zealand Arthropod Collection
NZORT	NZHYM1652-12	NZAC04043544	NZAC04043544	BOLD:AAL8917	NZAC04043544	658[0n]	2		0[n]			0[n]			0[n]			0			1	Yes				20-Dec-2011	Megastylus	A			Landcare Research, New Zealand Arthropod Collection
NZTER	NZHYM1303-12	NZAC04043546	NZAC04043546	BOLD:AAZ9215		658[0n]	2		0[n]			0[n]			0[n]			0				Yes				20-Dec-2011	Barycnellus conlisus	A	Barycnellus conlisus		Landcare Research, New Zealand Arthropod Collection
NZICH	NZHYM1586-12	NZAC04043548	NZAC04043548	BOLD:ABX7701	NZAC04043548	658[0n]	2		0[n]			0[n]			0[n]			0			1	Yes				20-Dec-2011	Phygadeuontinae	A	New genus		Landcare Research, New Zealand Arthropod Collection
NZHH	NZHYM1651-12	NZAC04043549	NZAC04043549	BOLD:ACB5256	NZAC04043549	658[0n]	2		0[n]			0[n]			0[n]			0			1	Yes				06-Dec-2011	Carria fortipes	A			Landcare Research, New Zealand Arthropod Collection
NZICH	NZHYM1660-12	NZAC04043550	NZAC04043550	BOLD:ABY0952	NZAC04043550	658[0n]	2		0[n]			0[n]			0[n]			0			1	Yes				06-Dec-2011	Diadegma	A			Landcare Research, New Zealand Arthropod Collection
NZDEG	NZHYM1295-12	NZAC04043552	NZAC04043552	BOLD:AAV1461		658[0n]	2		0[n]			0[n]			0[n]			0				Yes				20-Dec-2011	Degithina	A			Landcare Research, New Zealand Arthropod Collection
NZDEG	NZHYM1789-12	NZAC04043554	NZAC04043554	BOLD:AAH7290	NZAC04043554	661[0n]	2		0[n]			0[n]			0[n]			0			1	Yes				23-Nov-2011	Aucklandella	A			Landcare Research, New Zealand Arthropod Collection
NZDEG	NZHYM1763-12	NZAC04043558	NZAC04043558	BOLD:ACB8517	NZAC04043558	658[0n]	2		0[n]			0[n]			0[n]			0			1	Yes				09-Nov-2011	Aucklandella	A			Landcare Research, New Zealand Arthropod Collection
NZCAM	NZHYM1930-12	NZAC04043561	NZAC04043561	BOLD:ABZ0268	NZAC04043561	658[0n]	2		0[n]			0[n]			0[n]			0			1	Yes				20-Dec-2011	Campoplex	A			Landcare Research, New Zealand Arthropod Collection
NZICH	NZHYM1396-12	NZAC04043562	NZAC04043562	BOLD:AAV3234	NZAC04043562	657[0n]	2		0[n]			0[n]			0[n]			0				Yes				20-Dec-2011	Aclastus	A			Landcare Research, New Zealand Arthropod Collection
NZORT	NZHYM1305-12	NZAC04043563	NZAC04043563	BOLD:AAL8917		639[0n]	2		0[n]			0[n]			0[n]			0				Yes				09-Nov-2011	Megastylus	A			Landcare Research, New Zealand Arthropod Collection
NZDEG	NZHYM1708-12	NZAC04043568	NZAC04043568	BOLD:AAH7291	NZAC04043568	658[0n]	2		0[n]			0[n]			0[n]			0			1	Yes				20-Dec-2011	Aucklandella	A			Landcare Research, New Zealand Arthropod Collection
NZCAM	NZHYM1949-12	NZAC04043570	NZAC04043570	BOLD:AAV3238	NZAC04043570	658[0n]	2		0[n]			0[n]			0[n]			0			1	Yes				23-Nov-2011	Campoplex	A			Landcare Research, New Zealand Arthropod Collection
NZDEG	NZHYM1430-12	NZAC04043571	NZAC04043571	BOLD:ABX9927	NZAC04043571	615[0n]	2		0[n]			0[n]			0[n]			0				Yes				20-Dec-2011	Aucklandella	A			Landcare Research, New Zealand Arthropod Collection
NZCAM	NZHYM1896-12	NZAC04043578	NZAC04043578	BOLD:ACB7353	NZAC04043578	658[0n]	2		0[n]			0[n]			0[n]			0			1	Yes				09-Nov-2011	Diadegma	A			Landcare Research, New Zealand Arthropod Collection
NZDEG	NZHYM1356-12	NZAC04043579	NZAC04043579	BOLD:AAV1461		658[0n]	2		0[n]			0[n]			0[n]			0				Yes				23-Nov-2011	Degithina	A			Landcare Research, New Zealand Arthropod Collection
NZCAM	NZHYM1912-12	NZAC04043580	NZAC04043580	BOLD:ACB7350	NZAC04043580	658[0n]	2		0[n]			0[n]			0[n]			0			1	Yes				06-Dec-2011	Diadegma	A			Landcare Research, New Zealand Arthropod Collection
NZICH	NZHYM1420-12	NZAC04043584	NZAC04043584	BOLD:ABX8921	NZAC04043584	657[0n]	2		0[n]			0[n]			0[n]			0				Yes				20-Dec-2011	Phytodietus	A			Landcare Research, New Zealand Arthropod Collection
NZICH	NZHYM1756-12	NZAC04043589	NZAC04043589	BOLD:ACB4648	NZAC04043589	658[0n]	2		0[n]			0[n]			0[n]			0			1	Yes				09-Nov-2011	Isdromas	A			Landcare Research, New Zealand Arthropod Collection
NZDEG	NZHYM1407-12	NZAC04043590	NZAC04043590	BOLD:AAH7291	NZAC04043590	657[0n]	2		0[n]			0[n]			0[n]			0				Yes				20-Dec-2011	Aucklandella	A			Landcare Research, New Zealand Arthropod Collection
NZORT	NZHYM1352-12	NZAC04043592	NZAC04043592	BOLD:AAV4300		658[0n]	2		0[n]			0[n]			0[n]			0				Yes				06-Dec-2011	Megastylus	A			Landcare Research, New Zealand Arthropod Collection
NZCAM	NZHYM1869-12	NZAC04043594	NZAC04043594	BOLD:AAV3646	NZAC04043594	658[0n]	2		0[n]			0[n]			0[n]			0			1	Yes				20-Dec-2011	Campoplex	A			Landcare Research, New Zealand Arthropod Collection
NZDEG	NZHYM1797-12	NZAC04043598	NZAC04043598	BOLD:ACB8351	NZAC04043598	661[0n]	2		0[n]			0[n]			0[n]			0			1	Yes				09-Nov-2011	Aucklandella	A			Landcare Research, New Zealand Arthropod Collection
NZCAM	NZHYM1940-12	NZAC04043602	NZAC04043602	BOLD:ACB3877	NZAC04043602	658[0n]	2		0[n]			0[n]			0[n]			0			1	Yes				20-Dec-2011	Diadegma	A			Landcare Research, New Zealand Arthropod Collection
NZCAM	NZHYM1939-12	NZAC04043604	NZAC04043604	BOLD:ABX8624	NZAC04043604	658[0n]	2		0[n]			0[n]			0[n]			0			1	Yes				20-Dec-2011	Diadegma	A			Landcare Research, New Zealand Arthropod Collection
NZCAM	NZHYM1909-12	NZAC04043607	NZAC04043607	BOLD:ACB7349	NZAC04043607	658[0n]	2		0[n]			0[n]			0[n]			0			1	Yes				23-Nov-2011	Casinaria	A			Landcare Research, New Zealand Arthropod Collection
NZCAM	NZHYM1878-12	NZAC04043608	NZAC04043608	BOLD:ACB7721	NZAC04043608	658[0n]	2		0[n]			0[n]			0[n]			0			1	Yes				20-Dec-2011	Campoletis	A			Landcare Research, New Zealand Arthropod Collection
NZDEG	NZHYM1757-12	NZAC04043609	NZAC04043609	BOLD:ACB7178	NZAC04043609	658[0n]	2		0[n]			0[n]			0[n]			0			1	Yes				20-Dec-2011	Aucklandella	A			Landcare Research, New Zealand Arthropod Collection
NZDEG	NZHYM1792-12	NZAC04043614	NZAC04043614	BOLD:AAH7290	NZAC04043614	661[0n]	2		0[n]			0[n]			0[n]			0			1	Yes				06-Dec-2011	Aucklandella	A			Landcare Research, New Zealand Arthropod Collection
NZDEG	NZHYM1790-12	NZAC04043615	NZAC04043615	BOLD:AAH7290	NZAC04043615	661[0n]	2		0[n]			0[n]			0[n]			0			1	Yes				23-Nov-2011	Aucklandella	A			Landcare Research, New Zealand Arthropod Collection
NZICH	NZHYM1649-12	NZAC04043617	NZAC04043617	BOLD:ACB5704	NZAC04043617	658[0n]	2		0[n]			0[n]			0[n]			0			1	Yes				09-Nov-2011	Mesochorus	A			Landcare Research, New Zealand Arthropod Collection
NZDEG	NZHYM1401-12	NZAC04043619	NZAC04043619	BOLD:AAH7292	NZAC04043619	657[0n]	2		0[n]			0[n]			0[n]			0				Yes				20-Dec-2011	Aucklandella	A			Landcare Research, New Zealand Arthropod Collection
NZCAM	NZHYM1906-12	NZAC04043624	NZAC04043624	BOLD:ABY0952	NZAC04043624	658[0n]	2		0[n]			0[n]			0[n]			0			1	Yes				23-Nov-2011	Diadegma	A			Landcare Research, New Zealand Arthropod Collection
NZTER	NZHYM1268-11	NZAC04043626	NZAC04043626	BOLD:AAZ9215		593[0n]	2		0[n]			0[n]			0[n]			0				Yes				12-Dec-2009	Barycnellus conlisus	A	Barycnellus conlisus		Landcare Research, New Zealand Arthropod Collection
NZICH	NZHYM1602-12	NZAC04043627	NZAC04043627	BOLD:ACB5253	NZAC04043627	658[0n]	2		0[n]			0[n]			0[n]			0			1	Yes				23-Nov-2011	Isdromas	A			Landcare Research, New Zealand Arthropod Collection
NZCAM	NZHYM1916-12	NZAC04043628	NZAC04043628	BOLD:ABZ0268	NZAC04043628	658[0n]	2		0[n]			0[n]			0[n]			0			1	Yes				23-Nov-2011	Campoplex	A			Landcare Research, New Zealand Arthropod Collection
NZDEG	NZHYM1676-12	NZAC04043629	NZAC04043629	BOLD:ABX9932	NZAC04043629	658[0n]	2		0[n]			0[n]			0[n]			0			1	Yes				23-Nov-2011	Aucklandella	A			Landcare Research, New Zealand Arthropod Collection
NZORT	NZHYM1355-12	NZAC04043632	NZAC04043632	BOLD:ABA2489		654[0n]	2		0[n]			0[n]			0[n]			0				Yes				23-Nov-2011	Megastylus	A			Landcare Research, New Zealand Arthropod Collection
NZDEG	NZHYM1744-12	NZAC04043634	NZAC04043634	BOLD:ACB8517	NZAC04043634	658[0n]	2		0[n]			0[n]			0[n]			0			1	Yes				23-Nov-2011	Aucklandella	A			Landcare Research, New Zealand Arthropod Collection
NZDEG	NZHYM1299-12	NZAC04043637	NZAC04043637	BOLD:ABX9930		658[0n]	2		0[n]			0[n]			0[n]			0				Yes				20-Dec-2011	Degithina	A			Landcare Research, New Zealand Arthropod Collection
NZICH	NZHYM1611-12	NZAC04043639	NZAC04043639	BOLD:AAV3234	NZAC04043639	658[0n]	2		0[n]			0[n]			0[n]			0			1	Yes				09-Nov-2011	Aclastus	A			Landcare Research, New Zealand Arthropod Collection
NZCAM	NZHYM1865-12	NZAC04043643	NZAC04043643	BOLD:ACB7355	NZAC04043643	658[0n]	2		0[n]			0[n]			0[n]			0			1	Yes				06-Dec-2011	Campoplex	A			Landcare Research, New Zealand Arthropod Collection
NZORT	NZHYM1308-12	NZAC04043645	NZAC04043645	BOLD:AAV4300		658[0n]	2		0[n]			0[n]			0[n]			0				Yes				23-Nov-2011	Megastylus	A			Landcare Research, New Zealand Arthropod Collection
NZDEG	NZHYM1733-12	NZAC04043648	NZAC04043648	BOLD:ACB8646	NZAC04043648	658[0n]	2		0[n]			0[n]			0[n]			0			1	Yes				23-Nov-2011	Aucklandella	A			Landcare Research, New Zealand Arthropod Collection
NZDEG	NZHH006-11	NZAC04043654	NZAC04043654	BOLD:ABA4062	NZAC04043654	648[0n]	2		0[n]			0[n]			0[n]			0				Yes				21-Jan-2011	Aucklandella	A			Landcare Research, New Zealand Arthropod Collection
NZDEG	NZHYM1698-12	NZAC04043659	NZAC04043659	BOLD:ACB8646	NZAC04043659	658[0n]	2		0[n]			0[n]			0[n]			0			1	Yes				06-Dec-2011	Aucklandella	A			Landcare Research, New Zealand Arthropod Collection
NZDEG	NZHYM1715-12	NZAC04043661	NZAC04043661	BOLD:AAH7291	NZAC04043661	658[0n]	2		0[n]			0[n]			0[n]			0			1	Yes				20-Dec-2011	Aucklandella	A			Landcare Research, New Zealand Arthropod Collection
NZORT	NZHYM1324-12	NZAC04043662	NZAC04043662	BOLD:AAL8917		657[0n]	2		0[n]			0[n]			0[n]			0				Yes				23-Nov-2011	Megastylus	A			Landcare Research, New Zealand Arthropod Collection
NZORT	NZHYM1448-12	NZAC04043663	NZAC04043663	BOLD:AAV4300	NZAC04043663	657[0n]	2		0[n]			0[n]			0[n]			0				Yes				20-Dec-2011	Megastylus	A			Landcare Research, New Zealand Arthropod Collection
NZCAM	NZHYM1915-12	NZAC04043665	NZAC04043665	BOLD:ACB7919	NZAC04043665	658[0n]	2		0[n]			0[n]			0[n]			0			1	Yes				20-Dec-2011	Casinaria	A			Landcare Research, New Zealand Arthropod Collection
NZORT	NZHYM1333-12	NZAC04043666	NZAC04043666	BOLD:AAL8917		658[0n]	2		0[n]			0[n]			0[n]			0				Yes				23-Nov-2011	Megastylus	A			Landcare Research, New Zealand Arthropod Collection
NZCAM	NZHYM1950-12	NZAC04043667	NZAC04043667	BOLD:ABX8628	NZAC04043667	658[0n]	2		0[n]			0[n]			0[n]			0			1	Yes				23-Nov-2011	Campoletis	A			Landcare Research, New Zealand Arthropod Collection
NZCAM	NZHYM1867-12	NZAC04043669	NZAC04043669	BOLD:ACB7722	NZAC04043669	658[0n]	2		0[n]			0[n]			0[n]			0			1	Yes				20-Dec-2011	Campoplex	A			Landcare Research, New Zealand Arthropod Collection
NZDEG	NZHYM1729-12	NZAC04043674	NZAC04043674	BOLD:ACB8515	NZAC04043674	658[0n]	2		0[n]			0[n]			0[n]			0			1	Yes				20-Dec-2011	Levansa	A	Levansa		Landcare Research, New Zealand Arthropod Collection
NZDEG	NZHYM1798-12	NZAC04043679	NZAC04043679	BOLD:AAH7292	NZAC04043679	661[2n]	2		0[n]			0[n]			0[n]			0			1	Yes				09-Nov-2011	Aucklandella	A			Landcare Research, New Zealand Arthropod Collection
NZCAM	NZHYM1956-12	NZAC04043685	NZAC04043685	BOLD:ACB7721	NZAC04043685	658[0n]	2		0[n]			0[n]			0[n]			0			1	Yes				23-Nov-2011	Campoletis	A			Landcare Research, New Zealand Arthropod Collection
NZDEG	NZHYM1784-12	NZAC04043686	NZAC04043686	BOLD:ACF4049	NZAC04043686	661[0n]	2		0[n]			0[n]			0[n]			0			1	Yes				06-Dec-2011	Aucklandella	A			Landcare Research, New Zealand Arthropod Collection
NZDEG	NZHYM1754-12	NZAC04043690	NZAC04043690	BOLD:ACB8517	NZAC04043690	658[0n]	2		0[n]			0[n]			0[n]			0			1	Yes				23-Nov-2011	Aucklandella	A			Landcare Research, New Zealand Arthropod Collection
NZCAM	NZHYM1911-12	NZAC04043695	NZAC04043695	BOLD:ACB7919	NZAC04043695	634[0n]	2		0[n]			0[n]			0[n]			0			1	Yes				06-Dec-2011	Casinaria	A			Landcare Research, New Zealand Arthropod Collection
NZDEG	NZHYM1747-12	NZAC04043696	NZAC04043696	BOLD:ACB8517	NZAC04043696	658[0n]	2		0[n]			0[n]			0[n]			0			1	Yes				23-Nov-2011	Aucklandella	A			Landcare Research, New Zealand Arthropod Collection
NZCAM	NZHYM1935-12	NZAC04043698	NZAC04043698	BOLD:AAV3238	NZAC04043698	658[0n]	2		0[n]			0[n]			0[n]			0			1	Yes				23-Nov-2011	Campoplex	A			Landcare Research, New Zealand Arthropod Collection
NZICH	NZHYM1603-12	NZAC04043699	NZAC04043699	BOLD:ACB5253	NZAC04043699	658[0n]	2		0[n]			0[n]			0[n]			0			1	Yes				23-Nov-2011	Isdromas	A			Landcare Research, New Zealand Arthropod Collection
NZORT	NZHYM1298-12	NZAC04043702	NZAC04043702	BOLD:AAL8917		658[0n]	2		0[n]			0[n]			0[n]			0				Yes				20-Dec-2011	Megastylus	A			Landcare Research, New Zealand Arthropod Collection
NZCAM	NZHYM1929-12	NZAC04043703	NZAC04043703	BOLD:ACB8276	NZAC04043703	658[0n]	2		0[n]			0[n]			0[n]			0			1	Yes				20-Dec-2011	Campoplex	A			Landcare Research, New Zealand Arthropod Collection
NZDEG	NZHYM1694-12	NZAC04043704	NZAC04043704	BOLD:ACB8516	NZAC04043704	658[0n]	2		0[n]			0[n]			0[n]			0			1	Yes				20-Dec-2011	Levansa	A	Levansa		Landcare Research, New Zealand Arthropod Collection
NZCAM	NZHYM1941-12	NZAC04043708	NZAC04043708	BOLD:ACB7919	NZAC04043708	658[0n]	2		0[n]			0[n]			0[n]			0			1	Yes				20-Dec-2011	Casinaria	A			Landcare Research, New Zealand Arthropod Collection
NZCAM	NZHYM1951-12	NZAC04043709	NZAC04043709	BOLD:AAV3643	NZAC04043709	658[0n]	2		0[n]			0[n]			0[n]			0			1	Yes				23-Nov-2011	Campoplex	A			Landcare Research, New Zealand Arthropod Collection
NZCAM	NZHYM1914-12	NZAC04043712	NZAC04043712	BOLD:ACB7919	NZAC04043712	658[0n]	2		0[n]			0[n]			0[n]			0			1	Yes				20-Dec-2011	Casinaria	A			Landcare Research, New Zealand Arthropod Collection
NZDEG	NZHYM1678-12	NZAC04043714	NZAC04043714	BOLD:ACB8516	NZAC04043714	658[0n]	2		0[n]			0[n]			0[n]			0			1	Yes				20-Dec-2011	Levansa	A	Levansa		Landcare Research, New Zealand Arthropod Collection
NZDEG	NZHYM1748-12	NZAC04043718	NZAC04043718	BOLD:ACB8517	NZAC04043718	658[0n]	2		0[n]			0[n]			0[n]			0			1	Yes				23-Nov-2011	Aucklandella	A			Landcare Research, New Zealand Arthropod Collection
NZICH	NZHYM1599-12	NZAC04043720	NZAC04043720	BOLD:ACB5253	NZAC04043720	658[0n]	2		0[n]			0[n]			0[n]			0			1	Yes				23-Nov-2011	Isdromas	A			Landcare Research, New Zealand Arthropod Collection
NZORT	NZHYM1450-12	NZAC04043722	NZAC04043722	BOLD:AAV4300	NZAC04043722	666[0n]	2		0[n]			0[n]			0[n]			0				Yes				20-Dec-2011	Megastylus	A			Landcare Research, New Zealand Arthropod Collection
NZDEG	NZHYM1778-12	NZAC04043726	NZAC04043726	BOLD:ACF4049	NZAC04043726	661[1n]	2		0[n]			0[n]			0[n]			0			1	Yes				23-Nov-2011	Aucklandella	A			Landcare Research, New Zealand Arthropod Collection
NZICH	NZHYM1604-12	NZAC04043727	NZAC04043727	BOLD:ABY0422	NZAC04043727	658[0n]	2		0[n]			0[n]			0[n]			0			1	Yes				23-Nov-2011	Isdromas	A			Landcare Research, New Zealand Arthropod Collection
NZCAM	NZHYM1871-12	NZAC04043730	NZAC04043730	BOLD:ACB7025	NZAC04043730	658[0n]	2		0[n]			0[n]			0[n]			0			1	Yes				06-Dec-2011	Casinaria	A			Landcare Research, New Zealand Arthropod Collection
NZICH	NZHYM1632-12	NZAC04043733	NZAC04043733	BOLD:ACB5048	NZAC04043733	658[0n]	2		0[n]			0[n]			0[n]			0			1	Yes				06-Dec-2011	Isdromas	A			Landcare Research, New Zealand Arthropod Collection
NZICH	NZHYM1601-12	NZAC04043739	NZAC04043739	BOLD:ACB4648	NZAC04043739	658[0n]	2		0[n]			0[n]			0[n]			0			1	Yes				23-Nov-2011	Isdromas	A			Landcare Research, New Zealand Arthropod Collection
NZDEG	NZHYM1710-12	NZAC04043741	NZAC04043741	BOLD:ABX9239	NZAC04043741	658[0n]	2		0[n]			0[n]			0[n]			0			1	Yes				06-Dec-2011	Aucklandella	A			Landcare Research, New Zealand Arthropod Collection
NZORT	NZHYM1313-12	NZAC04043743	NZAC04043743	BOLD:AAL8917		658[0n]	2		0[n]			0[n]			0[n]			0				Yes				20-Dec-2011	Megastylus	A			Landcare Research, New Zealand Arthropod Collection
NZICH	NZHYM1590-12	NZAC04043744	NZAC04043744	BOLD:ABY0810	NZAC04043744	658[0n]	2		0[n]			0[n]			0[n]			0			1	Yes				06-Dec-2011	Isdromas	A			Landcare Research, New Zealand Arthropod Collection
NZICH	NZHYM1454-12	NZAC04043745	NZAC04043745	BOLD:AAV3234	NZAC04043745	657[0n]	2		0[n]			0[n]			0[n]			0				Yes				20-Dec-2011	Aclastus	A			Landcare Research, New Zealand Arthropod Collection
NZDEG	NZHYM1777-12	NZAC04043752	NZAC04043752	BOLD:ACF4049	NZAC04043752	661[0n]	2		0[n]			0[n]			0[n]			0			1	Yes				23-Nov-2011	Aucklandella	A			Landcare Research, New Zealand Arthropod Collection
NZDEG	NZHYM1704-12	NZAC04043755	NZAC04043755	BOLD:ACB8351	NZAC04043755	658[0n]	2		0[n]			0[n]			0[n]			0			1	Yes				09-Nov-2011	Aucklandella	A			Landcare Research, New Zealand Arthropod Collection
NZDEG	NZHYM1307-12	NZAC04043769	NZAC04043769	BOLD:AAV1460		658[0n]	2		0[n]			0[n]			0[n]			0				Yes				23-Nov-2011	Degithina	A			Landcare Research, New Zealand Arthropod Collection
NZORT	NZHYM1608-12	NZAC04043771	NZAC04043771	BOLD:ACB5047	NZAC04043771	658[0n]	2		0[n]			0[n]			0[n]			0			1	Yes				20-Dec-2011	Helictes	A			Landcare Research, New Zealand Arthropod Collection
NZMG	NZHH008-11	NZAC04043774	NZAC04043774	BOLD:ABZ1947	NZAC04043774	663[0n]	2		0[n]			0[n]			0[n]			0				Yes				01-May-2011	Cotesia ruficrus	A			Landcare Research, New Zealand Arthropod Collection
NZCAM	NZHYM1924-12	NZAC04043778	NZAC04043778	BOLD:ACB7546	NZAC04043778	658[2n]	2		0[n]			0[n]			0[n]			0			1	Yes				20-Dec-2011	Campoplex	A			Landcare Research, New Zealand Arthropod Collection
NZICH	NZHYM1397-12	NZAC04043780	NZAC04043780	BOLD:ABX9846	NZAC04043780	657[0n]	2		0[n]			0[n]			0[n]			0				Yes				20-Dec-2011	Mesochorus	A			Landcare Research, New Zealand Arthropod Collection
NZICH	NZHYM1614-12	NZAC04043781	NZAC04043781	BOLD:ABY0811	NZAC04043781	658[0n]	2		0[n]			0[n]			0[n]			0			1	Yes				20-Dec-2011	Aclastus	A			Landcare Research, New Zealand Arthropod Collection
NZORT	NZHYM1253-11	NZAC04043782	NZAC04043782	BOLD:AAL8917		602[0n]	2		0[n]			0[n]			0[n]			0				Yes				03-Apr-2008	Megastylus	A			Landcare Research, New Zealand Arthropod Collection
NZCAM	NZHYM1868-12	NZAC04043783	NZAC04043783	BOLD:AAV3645	NZAC04043783	658[0n]	2		0[n]			0[n]			0[n]			0			1	Yes				20-Dec-2011	Diadegma	A			Landcare Research, New Zealand Arthropod Collection
NZICH	NZHYM1640-12	NZAC04043786	NZAC04043786	BOLD:ABY0422	NZAC04043786	658[0n]	2		0[n]			0[n]			0[n]			0			1	Yes				20-Dec-2011	Isdromas	A			Landcare Research, New Zealand Arthropod Collection
NZICH	NZHYM1270-12	NZAC04043792	NZAC04043792	BOLD:ABX8922		658[0n]	2		0[n]			0[n]			0[n]			0				Yes				20-Dec-2011	Phytodietus	A			Landcare Research, New Zealand Arthropod Collection
NZICH	NZHYM1322-12	NZAC04043797	NZAC04043797	BOLD:AAV3234		657[0n]	2		0[n]			0[n]			0[n]			0				Yes				23-Nov-2011	Aclastus	A			Landcare Research, New Zealand Arthropod Collection
NZDEG	NZHYM1801-12	NZAC04043799	NZAC04043799	BOLD:AAH7292	NZAC04043799	661[0n]	2		0[n]			0[n]			0[n]			0			1	Yes				09-Nov-2011	Aucklandella	A			Landcare Research, New Zealand Arthropod Collection
NZCAM	NZHYM1921-12	NZAC04043803	NZAC04043803	BOLD:ACB7722	NZAC04043803	658[0n]	2		0[n]			0[n]			0[n]			0			1	Yes				20-Dec-2011	Campoplex	A			Landcare Research, New Zealand Arthropod Collection
NZDEG	NZHYM1347-12	NZAC04043804	NZAC04043804	BOLD:ABX9932		658[0n]	2		0[n]			0[n]			0[n]			0				Yes				06-Dec-2011	Aucklandella	A			Landcare Research, New Zealand Arthropod Collection
NZDEG	NZHYM1426-12	NZAC04043805	NZAC04043805	BOLD:ADO0389	NZAC04043805	678[0n]	2		0[n]			672[0n]	2		859[0n]	2		0				No				20-Dec-2011	Degithina	A			Landcare Research, New Zealand Arthropod Collection
NZORT	NZHYM1304-12	NZAC04043808	NZAC04043808	BOLD:ABA2489		658[0n]	2		0[n]			0[n]			0[n]			0				Yes				23-Nov-2011	Megastylus	A			Landcare Research, New Zealand Arthropod Collection
[truncated: 1,161 more rows]

## Sheet: Voucher Info
Project:	Search: Sample IDs; Include public records (3145 records returned) (3145 records selected)
[truncated: 3,147 more rows]

[truncated: 3 more sheets: Taxonomy, Specimen Details, Collection Data]
